# Supplementary material for: Isotope engineering for spin defects in van der Waals materials
Source: Nat Commun. 2024 Jan 2;15:104. doi: 10.1038/s41467-023-44494-3 (PMC10761865; doi:10.1038/s41467-023-44494-3)
Supplement: Supplementary file 3 — Source Data [file 41467_2023_44494_MOESM3_ESM.xlsx]

## Sheet: Fig 1
	1c									1c inset
	h10B15N				hBN_nat					h10B15N			hBN_nat
	Frequency (MHz)	Fluorescence (a.u.)	Error Bar	Lorenzian fit	Frequency (MHz)	Fluorescence (a.u.)	Error Bar	Lorenzian fit		Frequency (MHz)	Fluorescence (a.u.)	Error Bar	Frequency (MHz)	Fluorescence (a.u.)	Error Bar
	3000	0.999412	0.000148708	0.999793	3000	0.988737	0.000105332	0.989291		3100	1	4.64193e-05	3100	1	2.28781e-05
	3003	0.999661	0.000148745	0.999787	3003	0.98837	0.000105294	0.989282		3104	1.00007	4.64209e-05	3104	1.00027	2.28813e-05
	3006	0.999335	0.000148696	0.99978	3006	0.989075	0.000105368	0.989272		3108	0.999525	4.64083e-05	3108	1.00015	2.28798e-05
	3009	0.999289	0.00014869	0.999773	3009	0.988673	0.000105326	0.989261		3112	1.00006	4.64207e-05	3112	1.00016	2.28799e-05
	3012	0.999594	0.000148735	0.999765	3012	0.988704	0.000105329	0.98925		3116	1.00017	4.64233e-05	3116	0.999647	2.28741e-05
	3015	0.999201	0.000148676	0.999757	3015	0.989091	0.00010537	0.989238		3120	0.999272	4.64024e-05	3120	0.999845	2.28764e-05
	3018	0.999099	0.000148661	0.999749	3018	0.989108	0.000105372	0.989225		3124	1.00009	4.64213e-05	3124	1.00002	2.28784e-05
	3021	0.998928	0.000148636	0.99974	3021	0.989317	0.000105394	0.989211		3128	0.999655	4.64113e-05	3128	1.00039	2.28826e-05
	3024	0.999432	0.000148711	0.99973	3024	0.989098	0.000105371	0.989196		3132	0.99969	4.64121e-05	3132	0.999913	2.28772e-05
	3027	0.999042	0.000148653	0.99972	3027	0.988816	0.000105341	0.989181		3136	0.999312	4.64034e-05	3136	1.00038	2.28825e-05
	3030	0.999578	0.000148733	0.99971	3030	0.989008	0.000105361	0.989163		3140	0.999942	4.6418e-05	3140	0.999805	2.28759e-05
	3033	0.999334	0.000148696	0.999698	3033	0.989012	0.000105362	0.989145		3144	0.999566	4.64092e-05	3144	1	2.28782e-05
	3036	0.999461	0.000148715	0.999686	3036	0.9891	0.000105371	0.989125		3148	0.999624	4.64106e-05	3148	1.00029	2.28814e-05
	3039	0.999298	0.000148691	0.999673	3039	0.988564	0.000105314	0.989103		3152	0.999259	4.64021e-05	3152	0.999973	2.28778e-05
	3042	0.999147	0.000148668	0.999658	3042	0.988897	0.000105349	0.989079		3156	0.999764	4.64138e-05	3156	1.00012	2.28796e-05
	3045	0.998801	0.000148617	0.999643	3045	0.989144	0.000105375	0.989053		3160	1.00012	4.64221e-05	3160	1.00025	2.2881e-05
	3048	0.999	0.000148647	0.999627	3048	0.988459	0.000105303	0.989025		3164	0.999509	4.64079e-05	3164	1.00027	2.28812e-05
	3051	0.999048	0.000148654	0.999609	3051	0.989046	0.000105365	0.988993		3168	0.999877	4.64165e-05	3168	1.00018	2.28802e-05
	3054	0.999039	0.000148652	0.999589	3054	0.988642	0.000105322	0.988958		3172	0.999574	4.64094e-05	3172	0.999945	2.28775e-05
	3057	0.99912	0.000148664	0.999568	3057	0.988632	0.000105321	0.98892		3176	0.999876	4.64164e-05	3176	0.999937	2.28774e-05
	3060	0.999388	0.000148704	0.999545	3060	0.989251	0.000105387	0.988877		3180	0.99944	4.64063e-05	3180	1.00027	2.28812e-05
	3063	0.999199	0.000148676	0.99952	3063	0.988742	0.000105333	0.98883		3184	0.999922	4.64175e-05	3184	1.00045	2.28833e-05
	3066	0.99976	0.00014876	0.999492	3066	0.989137	0.000105375	0.988777		3188	0.999924	4.64176e-05	3188	1.00012	2.28796e-05
	3069	0.999431	0.000148711	0.999462	3069	0.988717	0.00010533	0.988718		3192	0.999904	4.64171e-05	3192	1.00015	2.28799e-05
	3072	0.999568	0.000148731	0.999428	3072	0.988457	0.000105303	0.988652		3196	0.999526	4.64083e-05	3196	1.00038	2.28826e-05
	3075	0.999614	0.000148738	0.99939	3075	0.988494	0.000105307	0.98858		3200	1.00021	4.64242e-05	3200	1.00003	2.28785e-05
	3078	0.999328	0.000148695	0.999347	3078	0.988615	0.00010532	0.988501		3204	1	4.64193e-05	3204	0.999838	2.28763e-05
	3081	0.999016	0.000148649	0.999299	3081	0.988342	0.000105291	0.988417		3208	0.999585	4.64097e-05	3208	1.0002	2.28805e-05
	3084	0.99944	0.000148712	0.999245	3084	0.988333	0.00010529	0.988328		3212	0.999632	4.64108e-05	3212	0.999938	2.28774e-05
	3087	0.999341	0.000148697	0.999183	3087	0.988125	0.000105268	0.988238		3216	0.999976	4.64188e-05	3216	0.999892	2.28769e-05
	3090	0.998836	0.000148622	0.999112	3090	0.987526	0.000105205	0.988151		3220	1.0002	4.64241e-05	3220	1.00012	2.28795e-05
	3093	0.999009	0.000148648	0.99903	3093	0.987643	0.000105217	0.988069		3224	0.999685	4.6412e-05	3224	0.999704	2.28748e-05
	3096	0.99857	0.000148583	0.998935	3096	0.987666	0.00010522	0.987995		3228	0.999593	4.64099e-05	3228	0.999826	2.28762e-05
	3099	0.998758	0.000148611	0.998824	3099	0.987643	0.000105217	0.987932		3232	0.99973	4.64131e-05	3232	1.00051	2.2884e-05
	3102	0.999024	0.00014865	0.998693	3102	0.988003	0.000105255	0.987876		3236	0.999914	4.64173e-05	3236	0.99978	2.28756e-05
	3105	0.998687	0.0001486	0.998538	3105	0.987518	0.000105204	0.987823		3240	0.99956	4.64091e-05	3240	1.00025	2.28811e-05
	3108	0.998243	0.000148534	0.998354	3108	0.987672	0.00010522	0.987768		3244	0.999902	4.6417e-05	3244	1.00014	2.28798e-05
	3111	0.998274	0.000148539	0.998137	3111	0.988105	0.000105266	0.987706		3248	0.999414	4.64057e-05	3248	0.999963	2.28777e-05
	3114	0.99777	0.000148463	0.997881	3114	0.987538	0.000105206	0.98763		3252	0.999704	4.64125e-05	3252	0.99998	2.28779e-05
	3117	0.997845	0.000148475	0.997586	3117	0.987784	0.000105232	0.987537		3256	0.999617	4.64104e-05	3256	0.999758	2.28754e-05
	3120	0.99712	0.000148367	0.997258	3120	0.987657	0.000105219	0.987424		3260	0.999795	4.64146e-05	3260	0.999773	2.28755e-05
	3123	0.997089	0.000148362	0.996914	3123	0.987691	0.000105222	0.987291		3264	0.999896	4.64169e-05	3264	0.99959	2.28735e-05
	3126	0.996678	0.000148301	0.996589	3126	0.987488	0.000105201	0.987137		3268	0.999663	4.64115e-05	3268	0.999684	2.28745e-05
	3129	0.996274	0.000148241	0.996332	3129	0.986426	0.000105089	0.986967		3272	0.99984	4.64156e-05	3272	0.999916	2.28772e-05
	3132	0.996007	0.000148201	0.996189	3132	0.986953	0.000105144	0.986787		3276	0.999609	4.64102e-05	3276	0.999434	2.28717e-05
	3135	0.995998	0.0001482	0.996182	3135	0.986386	0.000105085	0.986605		3280	0.999296	4.6403e-05	3280	0.99959	2.28735e-05
	3138	0.995488	0.000148124	0.996294	3138	0.986164	0.000105061	0.986435		3284	0.998825	4.6392e-05	3284	0.999098	2.28678e-05
	3141	0.996111	0.000148217	0.996478	3141	0.985846	0.000105028	0.986289		3288	0.998881	4.63933e-05	3288	0.999317	2.28703e-05
	3144	0.99611	0.000148216	0.996681	3144	0.985946	0.000105038	0.986178		3292	0.99889	4.63936e-05	3292	0.99895	2.28661e-05
	3147	0.996894	0.000148333	0.996863	3147	0.985912	0.000105035	0.986104		3296	0.999052	4.63973e-05	3296	0.998675	2.2863e-05
	3150	0.996976	0.000148345	0.997001	3150	0.985372	0.000104978	0.986063		3300	0.998997	4.6396e-05	3300	0.9987	2.28633e-05
	3153	0.996954	0.000148342	0.997083	3153	0.985654	0.000105007	0.986044		3304	0.998962	4.63952e-05	3304	0.99838	2.28596e-05
	3156	0.996784	0.000148317	0.997106	3156	0.985673	0.00010501	0.986032		3308	0.999099	4.63984e-05	3308	0.998281	2.28585e-05
	3159	0.997199	0.000148379	0.997067	3159	0.9864	0.000105086	0.986012		3312	0.999134	4.63992e-05	3312	0.998387	2.28597e-05
	3162	0.997476	0.00014842	0.996965	3162	0.98557	0.000104999	0.985969		3316	0.998713	4.63894e-05	3316	0.997385	2.28482e-05
	3165	0.99655	0.000148282	0.996796	3165	0.986165	0.000105061	0.985894		3320	0.998513	4.63848e-05	3320	0.996752	2.2841e-05
	3168	0.996967	0.000148344	0.996554	3168	0.985454	0.000104986	0.985781		3324	0.997638	4.63645e-05	3324	0.996429	2.28373e-05
	3171	0.996801	0.000148319	0.996231	3171	0.985348	0.000104975	0.985627		3328	0.997569	4.63629e-05	3328	0.995941	2.28317e-05
	3174	0.995832	0.000148175	0.995817	3174	0.985418	0.000104983	0.985435		3332	0.996961	4.63487e-05	3332	0.995736	2.28293e-05
	3177	0.995503	0.000148126	0.995301	3177	0.985104	0.00010495	0.985212		3336	0.996609	4.63406e-05	3336	0.994838	2.2819e-05
	3180	0.994913	0.000148038	0.994672	3180	0.984766	0.000104914	0.98497		3340	0.995298	4.63101e-05	3340	0.994294	2.28128e-05
	3183	0.993723	0.000147861	0.993934	3183	0.984365	0.000104872	0.984728		3344	0.993843	4.62762e-05	3344	0.994058	2.28101e-05
	3186	0.993037	0.000147759	0.993107	3186	0.984429	0.000104878	0.984509		3348	0.991929	4.62316e-05	3348	0.99334	2.28018e-05
	3189	0.992018	0.000147608	0.992251	3189	0.984118	0.000104846	0.984337		3352	0.990948	4.62087e-05	3352	0.993072	2.27988e-05
	3192	0.990644	0.000147403	0.991473	3192	0.984297	0.000104864	0.984232		3356	0.990034	4.61874e-05	3356	0.993175	2.27999e-05
	3195	0.990693	0.00014741	0.990914	3195	0.983866	0.000104819	0.984201		3360	0.988927	4.61616e-05	3360	0.992954	2.27974e-05
	3198	0.990615	0.000147399	0.990703	3198	0.98457	0.000104893	0.984236		3364	0.988588	4.61537e-05	3364	0.992977	2.27977e-05
	3201	0.990561	0.000147391	0.990886	3201	0.983755	0.000104807	0.984318		3368	0.987495	4.61282e-05	3368	0.992358	2.27906e-05
	3204	0.990911	0.000147443	0.991401	3204	0.984566	0.000104893	0.984422		3372	0.986149	4.60967e-05	3372	0.990747	2.27721e-05
	3207	0.991885	0.000147588	0.99211	3207	0.984305	0.000104865	0.984521		3376	0.984874	4.60669e-05	3376	0.989479	2.27575e-05
	3210	0.992488	0.000147678	0.992875	3210	0.985093	0.000104948	0.984593		3380	0.983903	4.60442e-05	3380	0.988874	2.27505e-05
	3213	0.993699	0.000147858	0.993592	3213	0.984982	0.000104937	0.984623		3384	0.983158	4.60268e-05	3384	0.988131	2.2742e-05
	3216	0.994684	0.000148004	0.994207	3216	0.984887	0.000104927	0.984602		3388	0.983833	4.60426e-05	3388	0.988104	2.27417e-05
	3219	0.994926	0.00014804	0.994698	3219	0.985069	0.000104946	0.984526		3392	0.983815	4.60421e-05	3392	0.988613	2.27475e-05
	3222	0.99541	0.000148112	0.995064	3222	0.984704	0.000104907	0.984399		3396	0.984423	4.60564e-05	3396	0.989021	2.27522e-05
	3225	0.995399	0.000148111	0.995309	3225	0.984767	0.000104914	0.984229		3400	0.984737	4.60637e-05	3400	0.989477	2.27575e-05
	3228	0.996279	0.000148242	0.99544	3228	0.984411	0.000104877	0.984033		3404	0.984677	4.60623e-05	3404	0.989068	2.27527e-05
	3231	0.995565	0.000148135	0.995462	3231	0.98417	0.000104851	0.983835		3408	0.983736	4.60403e-05	3408	0.98862	2.27476e-05
	3234	0.996095	0.000148214	0.995374	3234	0.984255	0.00010486	0.983663		3412	0.982117	4.60024e-05	3412	0.988622	2.27476e-05
	3237	0.995353	0.000148104	0.995175	3237	0.984102	0.000104844	0.983547		3416	0.980015	4.59531e-05	3416	0.987966	2.27401e-05
	3240	0.995375	0.000148107	0.994858	3240	0.983467	0.000104777	0.983509		3420	0.97794	4.59045e-05	3420	0.988081	2.27414e-05
	3243	0.993946	0.000147895	0.994415	3243	0.983344	0.000104764	0.983559		3424	0.975005	4.58355e-05	3424	0.98776	2.27377e-05
	3246	0.993485	0.000147826	0.993841	3246	0.983393	0.000104769	0.983689		3428	0.972041	4.57658e-05	3428	0.987192	2.27312e-05
	3249	0.992277	0.000147646	0.993143	3249	0.983873	0.00010482	0.983877		3432	0.969398	4.57035e-05	3432	0.986142	2.27191e-05
	3252	0.992202	0.000147635	0.992352	3252	0.983972	0.00010483	0.984094		3436	0.967401	4.56564e-05	3436	0.985803	2.27152e-05
	3255	0.992021	0.000147608	0.991539	3255	0.984278	0.000104862	0.984311		3440	0.966606	4.56377e-05	3440	0.985673	2.27137e-05
	3258	0.99088	0.000147438	0.990825	3258	0.984174	0.000104851	0.984504		3444	0.967949	4.56694e-05	3444	0.986209	2.27198e-05
	3261	0.990955	0.000147449	0.990365	3261	0.984885	0.000104926	0.984657		3448	0.970064	4.57192e-05	3448	0.987601	2.27359e-05
	3264	0.991243	0.000147492	0.990286	3264	0.984677	0.000104905	0.984761		3452	0.974284	4.58186e-05	3452	0.989295	2.27554e-05
	3267	0.991784	0.000147573	0.990621	3267	0.984707	0.000104908	0.984812		3456	0.978317	4.59133e-05	3456	0.990855	2.27733e-05
	3270	0.991946	0.000147597	0.991288	3270	0.985312	0.000104972	0.984814		3460	0.981877	4.59968e-05	3460	0.991789	2.2784e-05
	3273	0.992517	0.000147682	0.992141	3273	0.984691	0.000104906	0.984774		3464	0.984105	4.60489e-05	3464	0.992235	2.27891e-05
	3276	0.992831	0.000147729	0.993037	3276	0.984832	0.000104921	0.984707		3468	0.985568	4.60832e-05	3468	0.992668	2.27941e-05
	3279	0.993878	0.000147884	0.993879	3279	0.984656	0.000104902	0.984634		3472	0.986782	4.61115e-05	3472	0.99271	2.27946e-05
	3282	0.994218	0.000147935	0.994618	3282	0.984906	0.000104929	0.984579		3476	0.987308	4.61238e-05	3476	0.992533	2.27926e-05
	3285	0.995055	0.00014806	0.995239	3285	0.984571	0.000104893	0.984566		3480	0.98723	4.6122e-05	3480	0.992903	2.27968e-05
	3288	0.99555	0.000148133	0.995745	3288	0.98495	0.000104933	0.984613		3484	0.985366	4.60784e-05	3484	0.992647	2.27939e-05
	3291	0.996108	0.000148216	0.996145	3291	0.985074	0.000104946	0.98473		3488	0.982697	4.6016e-05	3488	0.992211	2.27889e-05
	3294	0.996595	0.000148289	0.996453	3294	0.984956	0.000104934	0.984909		3492	0.980077	4.59546e-05	3492	0.991431	2.27799e-05
	3297	0.996819	0.000148322	0.996677	3297	0.985158	0.000104955	0.985134		3496	0.976258	4.5865e-05	3496	0.989795	2.27611e-05
	3300	0.996504	0.000148275	0.996827	3300	0.985314	0.000104972	0.985384		3500	0.973555	4.58014e-05	3500	0.988328	2.27442e-05
	3303	0.997077	0.00014836	0.996907	3303	0.985419	0.000104983	0.985638		3504	0.972586	4.57786e-05	3504	0.987657	2.27365e-05
	3306	0.997082	0.000148361	0.996921	3306	0.985661	0.000105008	0.985877		3508	0.972631	4.57797e-05	3508	0.98769	2.27369e-05
	3309	0.99683	0.000148324	0.996869	3309	0.985957	0.00010504	0.986091		3512	0.974675	4.58278e-05	3512	0.988264	2.27435e-05
	3312	0.997157	0.000148372	0.996753	3312	0.986153	0.00010506	0.986273		3516	0.976527	4.58713e-05	3516	0.98917	2.27539e-05
	3315	0.996802	0.000148319	0.996581	3315	0.986116	0.000105056	0.986421		3520	0.977011	4.58826e-05	3520	0.989371	2.27562e-05
	3318	0.996289	0.000148243	0.996367	3318	0.98672	0.00010512	0.986537		3524	0.976553	4.58719e-05	3524	0.98839	2.2745e-05
	3321	0.996265	0.00014824	0.996142	3321	0.986909	0.00010514	0.986624		3528	0.976232	4.58644e-05	3528	0.987883	2.27391e-05
	3324	0.995603	0.000148141	0.995955	3324	0.986922	0.000105141	0.986689		3532	0.977224	4.58877e-05	3532	0.987475	2.27344e-05
	3327	0.996045	0.000148207	0.995863	3327	0.986803	0.000105129	0.986743		3536	0.979862	4.59495e-05	3536	0.987284	2.27322e-05
	3330	0.995698	0.000148155	0.99591	3330	0.987064	0.000105156	0.986794		3540	0.983297	4.603e-05	3540	0.988447	2.27456e-05
	3333	0.99575	0.000148163	0.996103	3333	0.986982	0.000105148	0.986854		3544	0.986447	4.61037e-05	3544	0.989534	2.27581e-05
	3336	0.996014	0.000148202	0.996406	3336	0.986885	0.000105137	0.986932		3548	0.988359	4.61483e-05	3548	0.990569	2.277e-05
	3339	0.996342	0.000148251	0.996767	3339	0.986838	0.000105132	0.98703		3552	0.989408	4.61728e-05	3552	0.991238	2.27777e-05
	3342	0.99639	0.000148258	0.997135	3342	0.986953	0.000105145	0.987146		3556	0.989341	4.61713e-05	3556	0.991638	2.27823e-05
	3345	0.997226	0.000148383	0.997478	3345	0.986788	0.000105127	0.987276		3560	0.989237	4.61688e-05	3560	0.991693	2.27829e-05
	3348	0.997924	0.000148486	0.997783	3348	0.987716	0.000105225	0.987411		3564	0.989395	4.61725e-05	3564	0.991945	2.27858e-05
	3351	0.997844	0.000148475	0.998044	3351	0.987707	0.000105224	0.987544		3568	0.988719	4.61568e-05	3568	0.992263	2.27895e-05
	3354	0.998365	0.000148552	0.998266	3354	0.98737	0.000105188	0.987668		3572	0.988917	4.61614e-05	3572	0.992533	2.27926e-05
	3357	0.998198	0.000148527	0.998453	3357	0.987852	0.000105239	0.98778		3576	0.989562	4.61764e-05	3576	0.993001	2.27979e-05
	3360	0.998588	0.000148585	0.99861	3360	0.988152	0.000105271	0.987878		3580	0.989737	4.61805e-05	3580	0.992934	2.27972e-05
	3363	0.998358	0.000148551	0.998743	3363	0.987763	0.00010523	0.987961		3584	0.98934	4.61713e-05	3584	0.993375	2.28022e-05
	3366	0.998789	0.000148615	0.998855	3366	0.988072	0.000105262	0.988031		3588	0.989019	4.61638e-05	3588	0.993297	2.28013e-05
	3369	0.999001	0.000148647	0.998952	3369	0.988229	0.000105279	0.988088		3592	0.989687	4.61793e-05	3592	0.993177	2.28e-05
	3372	0.99902	0.00014865	0.999034	3372	0.988309	0.000105287	0.988136		3596	0.991098	4.62123e-05	3596	0.994102	2.28106e-05
	3375	0.99906	0.000148655	0.999105	3375	0.988313	0.000105288	0.988178		3600	0.992896	4.62541e-05	3600	0.99515	2.28226e-05
	3378	0.998497	0.000148572	0.999167	3378	0.988536	0.000105311	0.988217		3604	0.994377	4.62886e-05	3604	0.995843	2.28305e-05
	3381	0.999014	0.000148649	0.999221	3381	0.988486	0.000105306	0.988259		3608	0.996428	4.63364e-05	3608	0.996722	2.28406e-05
	3384	0.999191	0.000148675	0.999269	3384	0.988386	0.000105296	0.988304		3612	0.99711	4.63522e-05	3612	0.997566	2.28503e-05
	3387	0.998764	0.000148611	0.999311	3387	0.988815	0.000105341	0.988356		3616	0.998151	4.63764e-05	3616	0.99807	2.28561e-05
	3390	0.998989	0.000148645	0.999348	3390	0.988809	0.00010534	0.988413		3620	0.998094	4.63751e-05	3620	0.998212	2.28577e-05
	3393	0.999111	0.000148663	0.999381	3393	0.988336	0.00010529	0.988473		3624	0.998172	4.63769e-05	3624	0.997827	2.28533e-05
	3396	0.99924	0.000148682	0.999411	3396	0.988669	0.000105325	0.988534		3628	0.998635	4.63876e-05	3628	0.997824	2.28532e-05
	3399	0.999394	0.000148705	0.999438	3399	0.988757	0.000105335	0.988595		3632	0.99865	4.6388e-05	3632	0.997948	2.28547e-05
	3402	0.999624	0.000148739	0.999462	3402	0.989131	0.000105374	0.988652		3636	0.998325	4.63804e-05	3636	0.998473	2.28607e-05
	3405	0.999621	0.000148739	0.999483	3405	0.988902	0.00010535	0.988705		3640	0.999236	4.64016e-05	3640	0.998582	2.28619e-05
	3408	0.998714	0.000148604	0.999503	3408	0.988987	0.000105359	0.988754		3644	0.998689	4.63889e-05	3644	0.998875	2.28653e-05
	3411	0.999067	0.000148656	0.999521	3411	0.989286	0.00010539	0.988798		3648	0.999156	4.63997e-05	3648	0.998745	2.28638e-05
	3414	0.998595	0.000148586	0.999537	3414	0.988882	0.000105348	0.988837		3652	0.999512	4.6408e-05	3652	0.998833	2.28648e-05
	3417	0.999323	0.000148695	0.999551	3417	0.98896	0.000105356	0.988872		3656	0.999281	4.64026e-05	3656	0.999145	2.28684e-05
	3420	0.999267	0.000148686	0.999565	3420	0.989096	0.00010537	0.988904		3660	0.99919	4.64005e-05	3660	0.999362	2.28708e-05
	3423	0.999011	0.000148648	0.999577	3423	0.988951	0.000105355	0.988932		3664	0.999774	4.64141e-05	3664	0.999392	2.28712e-05
	3426	0.999298	0.000148691	0.999588	3426	0.988929	0.000105353	0.988956		3668	0.999394	4.64053e-05	3668	0.999437	2.28717e-05
	3429	0.999307	0.000148692	0.999598	3429	0.989256	0.000105387	0.988978		3672	0.999415	4.64057e-05	3672	0.999635	2.2874e-05
	3432	0.998988	0.000148645	0.999607	3432	0.988853	0.000105345	0.988998		3676	0.999593	4.64099e-05	3676	0.999877	2.28767e-05
	3435	0.999328	0.000148695	0.999615	3435	0.988927	0.000105353	0.989016		3680	0.999349	4.64042e-05	3680	0.999803	2.28759e-05
	3438	0.998765	0.000148612	0.999622	3438	0.988789	0.000105338	0.989031		3684	1.00009	4.64215e-05	3684	0.99992	2.28772e-05
	3441	0.999026	0.00014865	0.999629	3441	0.988987	0.000105359	0.989045		3688	0.999947	4.64181e-05	3688	0.99987	2.28767e-05
	3444	0.998809	0.000148618	0.999635	3444	0.98877	0.000105336	0.989057		3692	1.00004	4.64203e-05	3692	1.0001	2.28793e-05
	3447	0.999589	0.000148734	0.99964	3447	0.988968	0.000105357	0.989068		3696	0.999612	4.64103e-05	3696	0.999836	2.28763e-05
	3450	0.999432	0.000148711	0.999645	3450	0.988915	0.000105351	0.989077		3700	0.999475	4.64071e-05	3700	1.00011	2.28794e-05
	3453	0.999912	0.000148782	0.999649	3453	0.989106	0.000105371	0.989086		3704	1.00015	4.64228e-05	3704	0.99991	2.28771e-05
	3456	0.999404	0.000148707	0.999652	3456	0.988665	0.000105325	0.989093		3708	0.999593	4.64099e-05	3708	1.00006	2.28789e-05
	3459	0.999235	0.000148681	0.999655	3459	0.98915	0.000105376	0.989099		3712	0.999426	4.6406e-05	3712	0.999934	2.28774e-05
	3462	0.999353	0.000148699	0.999658	3462	0.9887	0.000105329	0.989104		3716	1.00002	4.64198e-05	3716	1.00011	2.28794e-05
	3465	0.999195	0.000148676	0.999659	3465	0.988928	0.000105353	0.989108		3720	0.999288	4.64028e-05	3720	0.999991	2.2878e-05
	3468	0.999254	0.000148684	0.999661	3468	0.988986	0.000105359	0.989111		3724	0.999338	4.6404e-05	3724	0.999965	2.28778e-05
	3471	0.999816	0.000148768	0.999662	3471	0.989265	0.000105388	0.989114		3728	0.999136	4.63993e-05	3728	0.999875	2.28767e-05
	3474	0.999353	0.000148699	0.999662	3474	0.989567	0.00010542	0.989115		3732	0.99979	4.64145e-05	3732	1.00006	2.28788e-05
	3477	0.999547	0.000148728	0.999662	3477	0.989188	0.00010538	0.989116		3736	0.999434	4.64062e-05	3736	0.999979	2.28779e-05
	3480	0.999331	0.000148696	0.999662	3480	0.98914	0.000105375	0.989116		3740	0.999272	4.64024e-05	3740	1.00006	2.28788e-05
	3483	0.999285	0.000148689	0.999661	3483	0.98887	0.000105347	0.989115		3744	0.99984	4.64156e-05	3744	0.999718	2.28749e-05
	3486	0.999131	0.000148666	0.999659	3486	0.988866	0.000105346	0.989113		3748	0.999818	4.64151e-05	3748	1.00027	2.28812e-05
	3489	0.998773	0.000148613	0.999657	3489	0.989153	0.000105376	0.98911		3752	1.00007	4.64209e-05	3752	1.00002	2.28784e-05
	3492	0.999426	0.00014871	0.999654	3492	0.98909	0.00010537	0.989107		3756	1.00019	4.64237e-05	3756	0.999938	2.28774e-05
	3495	0.999717	0.000148753	0.999651	3495	0.989015	0.000105362	0.989103		3760	0.999327	4.64037e-05	3760	1.00013	2.28796e-05
	3498	0.999304	0.000148692	0.999648	3498	0.989166	0.000105378	0.989097		3764	0.999634	4.64108e-05	3764	0.999778	2.28756e-05
	3501	0.999061	0.000148656	0.999643	3501	0.988754	0.000105334	0.989091		3768	0.99936	4.64045e-05	3768	1.00015	2.28799e-05
	3504	0.999663	0.000148745	0.999639	3504	0.98923	0.000105385	0.989084		3772	0.999456	4.64067e-05	3772	1.00011	2.28794e-05
	3507	0.999481	0.000148718	0.999633	3507	0.98887	0.000105347	0.989075		3776	0.999351	4.64043e-05	3776	1	2.28782e-05
	3510	0.999056	0.000148655	0.999627	3510	0.989149	0.000105376	0.989066		3780	0.999494	4.64076e-05	3780	1.00026	2.28811e-05
	3513	0.999293	0.00014869	0.99962	3513	0.989275	0.000105389	0.989055		3784	0.999757	4.64137e-05	3784	0.999956	2.28776e-05
	3516	0.999383	0.000148703	0.999612	3516	0.988929	0.000105353	0.989043		3788	0.999761	4.64138e-05	3788	0.999969	2.28778e-05
	3519	0.999352	0.000148699	0.999604	3519	0.989129	0.000105374	0.989029		3792	0.99918	4.64003e-05	3792	0.999577	2.28733e-05
	3522	0.999372	0.000148702	0.999594	3522	0.988544	0.000105312	0.989013		3796	1.00021	4.64243e-05	3796	1.0002	2.28804e-05
	3525	0.999541	0.000148727	0.999584	3525	0.989024	0.000105363	0.988996		3800	0.99953	4.64084e-05	3800	0.999988	2.2878e-05
	3528	0.998976	0.000148643	0.999572	3528	0.988801	0.000105339	0.988977		3804	0.999413	4.64057e-05	3804	0.999899	2.2877e-05
	3531	0.999192	0.000148675	0.999559	3531	0.989209	0.000105382	0.988955		3808	0.999537	4.64086e-05	3808	0.99973	2.28751e-05
	3534	0.998798	0.000148616	0.999545	3534	0.989112	0.000105372	0.98893		3812	0.999271	4.64024e-05	3812	0.999931	2.28774e-05
	3537	0.999635	0.000148741	0.99953	3537	0.988911	0.000105351	0.988903		3816	0.999289	4.64028e-05	3816	0.999719	2.28749e-05
	3540	0.998977	0.000148643	0.999513	3540	0.988735	0.000105332	0.988873		3820	0.999763	4.64138e-05	3820	1.00001	2.28783e-05
	3543	0.998938	0.000148637	0.999494	3543	0.988888	0.000105348	0.988838		3824	0.999498	4.64077e-05	3824	1.00018	2.28802e-05
	3546	0.99945	0.000148714	0.999473	3546	0.988894	0.000105349	0.9888		3828	0.999512	4.6408e-05	3828	0.99962	2.28738e-05
	3549	0.99959	0.000148734	0.999449	3549	0.988798	0.000105339	0.988756		3832	0.999381	4.64049e-05	3832	0.999838	2.28763e-05
	3552	0.999471	0.000148717	0.999423	3552	0.988886	0.000105348	0.988707		3836	0.999443	4.64064e-05	3836	0.999565	2.28732e-05
	3555	0.998971	0.000148642	0.999394	3555	0.988571	0.000105315	0.988653		3840	0.999312	4.64034e-05	3840	0.999726	2.2875e-05
	3558	0.999058	0.000148655	0.999361	3558	0.988357	0.000105292	0.988592		3844	0.999098	4.63984e-05	3844	0.99985	2.28764e-05
	3561	0.999233	0.000148681	0.999325	3561	0.988864	0.000105346	0.988524		3848	0.999456	4.64067e-05	3848	0.999644	2.28741e-05
	3564	0.999339	0.000148697	0.999283	3564	0.988261	0.000105282	0.98845		3852	0.999579	4.64095e-05	3852	0.999892	2.28769e-05
	3567	0.998985	0.000148644	0.999236	3567	0.988236	0.00010528	0.988371		3856	0.999461	4.64068e-05	3856	0.999848	2.28764e-05
	3570	0.998927	0.000148636	0.999182	3570	0.988499	0.000105307	0.988289		3860	0.999741	4.64133e-05	3860	0.999823	2.28761e-05
	3573	0.99904	0.000148652	0.99912	3573	0.988342	0.000105291	0.988205		3864	0.999526	4.64083e-05	3864	0.999845	2.28764e-05
	3576	0.998765	0.000148612	0.999048	3576	0.988379	0.000105295	0.988125		3868	0.999688	4.64121e-05	3868	0.999895	2.2877e-05
	3579	0.999062	0.000148656	0.998965	3579	0.987979	0.000105253	0.98805		3872	1.00004	4.64202e-05	3872	0.999934	2.28774e-05
	3582	0.999005	0.000148647	0.998867	3582	0.988395	0.000105296	0.987984		3876	0.99945	4.64066e-05	3876	0.999754	2.28753e-05
	3585	0.998998	0.000148646	0.998753	3585	0.988307	0.000105287	0.987927		3880	0.999871	4.64163e-05	3880	0.999496	2.28724e-05
	3588	0.998754	0.00014861	0.998617	3588	0.988148	0.00010527	0.987877		3884	0.999332	4.64038e-05	3884	0.999776	2.28756e-05
	3591	0.999047	0.000148653	0.998457	3591	0.987743	0.000105228	0.987829		3888	0.999407	4.64055e-05	3888	0.999753	2.28753e-05
	3594	0.998296	0.000148542	0.998266	3594	0.988095	0.000105265	0.987777		3892	0.999231	4.64015e-05	3892	0.999385	2.28711e-05
	3597	0.998162	0.000148522	0.99804	3597	0.987663	0.000105219	0.987717		3896	0.999445	4.64064e-05	3896	0.999617	2.28738e-05
	3600	0.998139	0.000148518	0.997776	3600	0.987656	0.000105219	0.987644		3900	0.999509	4.64079e-05	3900	0.999653	2.28742e-05
	3603	0.997487	0.000148421	0.997476	3603	0.988155	0.000105271	0.987554
	3606	0.996965	0.000148344	0.997149	3606	0.987411	0.000105193	0.987444
	3609	0.996877	0.000148331	0.99682	3609	0.987302	0.000105181	0.987314
	3612	0.996787	0.000148317	0.996529	3612	0.987247	0.000105176	0.987166
	3615	0.99639	0.000148258	0.996325	3615	0.987544	0.000105207	0.987003
	3618	0.996272	0.000148241	0.996247	3618	0.986736	0.000105122	0.986832
	3621	0.996499	0.000148274	0.996297	3621	0.986759	0.000105124	0.986661
	3624	0.996966	0.000148344	0.996445	3624	0.986942	0.000105143	0.986504
	3627	0.996908	0.000148335	0.996639	3627	0.986475	0.000105094	0.986373
	3630	0.996813	0.000148321	0.996832	3630	0.986165	0.000105061	0.986275
	3633	0.997092	0.000148363	0.996992	3633	0.9866	0.000105107	0.986212
	3636	0.997205	0.000148379	0.997104	3636	0.986466	0.000105093	0.98618
	3639	0.997523	0.000148427	0.997159	3639	0.986196	0.000105065	0.986167
	3642	0.997368	0.000148404	0.997156	3642	0.986761	0.000105124	0.986156
	3645	0.997427	0.000148412	0.997092	3645	0.986534	0.0001051	0.986135
	3648	0.997535	0.000148428	0.996965	3648	0.986209	0.000105066	0.98609
	3651	0.997134	0.000148369	0.996771	3651	0.986092	0.000105054	0.986012
	3654	0.996776	0.000148316	0.996504	3654	0.985892	0.000105033	0.985898
	3657	0.996244	0.000148236	0.996153	3657	0.985679	0.00010501	0.985745
	3660	0.995321	0.000148099	0.995709	3660	0.985509	0.000104992	0.985557
	3663	0.99516	0.000148075	0.995161	3663	0.985223	0.000104962	0.985341
	3666	0.994378	0.000147959	0.994503	3666	0.984866	0.000104925	0.985109
	3669	0.994058	0.000147911	0.993745	3669	0.984905	0.000104929	0.984882
	3672	0.993242	0.00014779	0.992921	3672	0.984716	0.000104909	0.984682
	3675	0.992384	0.000147662	0.99211	3675	0.984915	0.00010493	0.984531
	3678	0.991523	0.000147534	0.991434	3678	0.984669	0.000104904	0.984446
	3681	0.991323	0.000147504	0.991032	3681	0.984806	0.000104918	0.984431
	3684	0.991728	0.000147565	0.991	3684	0.984605	0.000104897	0.984476
	3687	0.99156	0.000147539	0.991337	3687	0.984883	0.000104926	0.984562
	3690	0.991397	0.000147515	0.99194	3690	0.984517	0.000104888	0.984663
	3693	0.992019	0.000147608	0.992669	3693	0.984869	0.000104925	0.984755
	3696	0.993237	0.000147789	0.9934	3696	0.984513	0.000104887	0.984818
	3699	0.994038	0.000147908	0.994057	3699	0.984113	0.000104845	0.984839
	3702	0.994292	0.000147946	0.994601	3702	0.98458	0.000104894	0.98481
	3705	0.995691	0.000148154	0.995024	3705	0.984404	0.000104876	0.984729
	3708	0.995316	0.000148098	0.995326	3708	0.984432	0.000104879	0.984599
	3711	0.995965	0.000148195	0.995515	3711	0.983987	0.000104832	0.984432
	3714	0.996283	0.000148242	0.995595	3714	0.984154	0.000104849	0.984244
	3717	0.995715	0.000148158	0.99557	3717	0.984101	0.000104844	0.984058
	3720	0.996135	0.00014822	0.995438	3720	0.983935	0.000104826	0.983904
	3723	0.995609	0.000148142	0.995195	3723	0.984293	0.000104864	0.983808
	3726	0.994546	0.000147984	0.994834	3726	0.983958	0.000104829	0.98379
	3729	0.993892	0.000147887	0.994348	3729	0.983851	0.000104817	0.983855
	3732	0.993588	0.000147841	0.993737	3732	0.983907	0.000104823	0.983993
	3735	0.992268	0.000147645	0.993014	3735	0.984145	0.000104849	0.984182
	3738	0.991511	0.000147532	0.992226	3738	0.984319	0.000104867	0.984392
	3741	0.990963	0.000147451	0.991464	3741	0.9843	0.000104865	0.984597
	3744	0.990017	0.00014731	0.990865	3744	0.984365	0.000104872	0.984776
	3747	0.990322	0.000147355	0.990574	3747	0.98387	0.000104819	0.984914
	3750	0.990651	0.000147404	0.990682	3750	0.984094	0.000104843	0.985004
	3753	0.991131	0.000147476	0.991168	3753	0.984439	0.000104879	0.985045
	3756	0.991743	0.000147567	0.991916	3756	0.984387	0.000104874	0.985039
	3759	0.99253	0.000147684	0.992778	3759	0.984297	0.000104864	0.984996
	3762	0.993553	0.000147836	0.993633	3762	0.984548	0.000104891	0.98493
	3765	0.993519	0.000147831	0.99441	3765	0.984806	0.000104918	0.984863
	3768	0.995158	0.000148075	0.995077	3768	0.98512	0.000104951	0.984818
	3771	0.995247	0.000148088	0.995629	3771	0.985183	0.000104958	0.984817
	3774	0.995883	0.000148183	0.996074	3774	0.985318	0.000104972	0.984877
	3777	0.997033	0.000148354	0.996421	3777	0.985117	0.000104951	0.985002
	3780	0.996952	0.000148342	0.996683	3780	0.985231	0.000104963	0.985184
	3783	0.99699	0.000148348	0.996869	3783	0.985618	0.000105004	0.985407
	3786	0.997392	0.000148407	0.996985	3786	0.985266	0.000104967	0.985649
	3789	0.997324	0.000148397	0.997034	3789	0.985856	0.000105029	0.98589
	3792	0.996864	0.000148329	0.99702	3792	0.986074	0.000105052	0.986116
	3795	0.997081	0.000148361	0.996942	3795	0.986432	0.00010509	0.986316
	3798	0.99665	0.000148297	0.996805	3798	0.986447	0.000105091	0.986484
	3801	0.996734	0.000148309	0.996619	3801	0.986484	0.000105095	0.986621
	3804	0.996336	0.00014825	0.996403	3804	0.986575	0.000105105	0.986727
	3807	0.996219	0.000148233	0.996195	3807	0.98679	0.000105127	0.986806
	3810	0.996477	0.000148271	0.99605	3810	0.986631	0.000105111	0.986867
	3813	0.997019	0.000148352	0.996019	3813	0.987137	0.000105164	0.986918
	3816	0.995948	0.000148192	0.996131	3816	0.986728	0.000105121	0.98697
	3819	0.996957	0.000148343	0.996373	3819	0.987168	0.000105167	0.987032
	3822	0.997214	0.000148381	0.9967	3822	0.987499	0.000105202	0.987111
	3825	0.997338	0.000148399	0.99706	3825	0.987602	0.000105213	0.987209
	3828	0.997025	0.000148353	0.99741	3828	0.987769	0.00010523	0.987325
	3831	0.997563	0.000148433	0.997729	3831	0.987964	0.000105251	0.987452
	3834	0.99811	0.000148514	0.998007	3834	0.987614	0.000105214	0.987583
	3837	0.9984	0.000148557	0.998244	3837	0.987895	0.000105244	0.98771
	3840	0.998678	0.000148599	0.998445	3840	0.98832	0.000105289	0.987828
	3843	0.999027	0.000148651	0.998614	3843	0.988247	0.000105281	0.987934
	3846	0.99881	0.000148618	0.998757	3846	0.987949	0.000105249	0.988027
	3849	0.998715	0.000148604	0.998878	3849	0.988614	0.00010532	0.988105
	3852	0.998538	0.000148578	0.998981	3852	0.988458	0.000105303	0.988171
	3855	0.998727	0.000148606	0.999069	3855	0.988565	0.000105314	0.988226
	3858	1	0.000148795	0.999146	3858	0.988268	0.000105283	0.988272
	3861	0.999505	0.000148722	0.999212	3861	0.988427	0.0001053	0.988313
	3864	0.999193	0.000148675	0.99927	3864	0.988728	0.000105332	0.988353
	3867	0.999419	0.000148709	0.999322	3867	0.988574	0.000105315	0.988395
	3870	0.999245	0.000148683	0.999367	3870	0.988776	0.000105337	0.988442
	3873	0.999615	0.000148738	0.999408	3873	0.98883	0.000105342	0.988494
	3876	0.998953	0.00014864	0.999444	3876	0.988635	0.000105322	0.988552
	3879	0.998945	0.000148638	0.999476	3879	0.988542	0.000105312	0.988612
	3882	0.999402	0.000148706	0.999506	3882	0.988779	0.000105337	0.988673
	3885	0.999223	0.00014868	0.999532	3885	0.988769	0.000105336	0.988733
	3888	0.999512	0.000148723	0.999556	3888	0.988656	0.000105324	0.988789
	3891	0.999063	0.000148656	0.999579	3891	0.989111	0.000105372	0.988842
	3894	0.999542	0.000148727	0.999599	3894	0.989115	0.000105372	0.98889
	3897	0.999383	0.000148703	0.999618	3897	0.988791	0.000105338	0.988934
	3900	0.99932	0.000148694	0.999635	3900	0.989236	0.000105385	0.988974

## Sheet: Fig 2
	2a							2a inset							2b									2c					2c inset
	S1			S4				S1			S4													h10B15N		hBN_nat			h10B15N			hBN_nat
	Time (ns)	C(t) (a.u.)	ErrorBar	Time (ns)	C(t) (a.u.)	ErrorBar		Time (ns)	C(t) (a.u.)	ErrorBar	Time (ns)	C(t) (a.u.)	ErrorBar		Sample	T2Echo (ns)	Error Bar	T2XY8 (ns)	Error Bar	T1 (ns)	Error Bar		Temperature (K)	T1 (ms)	Error Bar	T1 (ms)	Error Bar		Time (ms)	C(t) (a.u.)	Error Bar	Time (ms)	C(t) (a.u.)	Error Bar
	39	0.550634	0.0182667	39	0.866129	0.0343288		216	0.653661	0.0283497	216	0.461755	0.0196271		S1	185.515	21.6841	496.575	56.2041	20027.1	3517.99		293	0.0169006	0.000512482	0.0174488	0.000598985		0	1.11555	0.0386141	0	1.09821	0.0406334
	54	0.463575	0.0182103	54	0.69146	0.0342747		384	0.482318	0.0281331	384	0.290064	0.0193185		S2	206.292	38.8186	537.232	80.6616	17600.3	3542.92		250	0.0265812	0.000569684	0.0249359	0.000770133		0.1	0.843871	0.0395157	0.1	0.791789	0.0405691
	69	0.469194	0.0182272	69	0.699519	0.0348115		552	0.26221	0.0282387	552	0.0969631	0.019422		S3	156.598	13.3851	467.965	56.4485	15967.8	855.057		210	0.0387455	0.000916149	0.0353992	0.000930785		0.2	0.856916	0.0401444	0.2	0.691732	0.0411282
	84	0.370372	0.0180283	84	0.559119	0.0350352		720	0.271606	0.0280219	720	0.076007	0.0194962		S4	76.3195	6.78773	283.823	27.1663	14365.8	1162.39		170	0.0582387	0.00153488	0.053237	0.00178814		0.3	0.638032	0.0399797	0.3	0.610329	0.0414457
	99	0.27547	0.018112	99	0.573947	0.0348042		888	0.125319	0.0279753	888	0.0518811	0.0195378		S5	87.2992	8.72418	310.13	42.8132	17386.3	1087.2		130	0.0951649	0.00421977	0.0854211	0.00372847		0.4	0.616528	0.0404453	0.4	0.520055	0.0411298
	114	0.212395	0.0182387	114	0.525651	0.0343614		1056	0.167447	0.0281357	1056	0.0686641	0.0193406		S6	82.3693	10.5114	310.54	57.5498	16447.7	4818		100	0.154625	0.00769505	0.121348	0.00597438		0.5	0.627855	0.0405352	0.5	0.41644	0.0407543
	129	0.237714	0.018294	129	0.53011	0.0346506		1224	0.0801881	0.0278692	1224	0.00674283	0.0191567										80	0.227525	0.0144826	0.188758	0.0118479		0.6	0.553526	0.0403341	0.6	0.350789	0.0417058
	144	0.177135	0.0181266	144	0.442317	0.0345419		1392	0.0892819	0.0281024	1392	-0.00369352	0.0194174										60	0.36416	0.0247434	0.256205	0.013629		0.7	0.478185	0.0406675	0.7	0.363604	0.0409598
	159	0.134965	0.0180628	159	0.5467	0.0337559		1560	0.0453635	0.0275098	1560	-0.00232277	0.0193194										40	0.577507	0.0395676	0.346323	0.02472		0.8	0.458709	0.0406368	0.8	0.303158	0.0415296
	174	0.0884737	0.0180941	174	0.378511	0.0345077		1728	0.0330685	0.0280304	1728	0.0171759	0.0189957										20	0.816511	0.0489383	0.536887	0.038781		0.9	0.432735	0.0403173	1	0.191428	0.0414852
	189	0.0227232	0.0179634	189	0.371402	0.034643		1896	0.00451213	0.0282014	1896	0.00129998	0.0194365										10	1.0039	0.0653909	0.634591	0.0417959		1	0.407074	0.0409134	1.2	0.156345	0.0416141
	204	0.0274049	0.0178044	204	0.307257	0.0343678																							1.2	0.282397	0.0406612	1.4	0.178783	0.04165
	219	0.0316586	0.0182066	219	0.38769	0.0342614																							1.4	0.142823	0.0401791	1.6	0.0993093	0.0416801
	234	0.0246166	0.0177619	234	0.253125	0.0345054																							1.6	0.222688	0.0404379	1.9	0.119511	0.0414865
	249	0.00504576	0.0182399	249	0.280118	0.0343264																							1.8	0.194716	0.0407519	2.4	0.0918311	0.0414596
	264	0.00114727	0.01832	264	0.30752	0.0346244																							2	0.209983	0.0398609
	279	-0.0498105	0.0179327	279	0.258423	0.0346899																							2.2	0.105526	0.0400342
	294	0.00719005	0.0181832	294	0.112476	0.0345896																							2.5	0.0880991	0.0406371
	309	0.00746417	0.0182433	309	0.163467	0.0347857
	324	0.0253822	0.0179645	324	0.147631	0.0347629
	339	0.00270211	0.018259	339	0.184705	0.0345388
	354	0.0198917	0.0181212	354	0.0769712	0.0349444
	369	0.0159379	0.0180681	369	0.165052	0.0347187
	384	0.0209597	0.0179455	384	0.112439	0.0342873
	399	-0.0228233	0.0178225	399	0.0846406	0.034546
	414	0.025851	0.017959	414	0.0513759	0.0347524
	444	0.0152453	0.0181842	444	0.0586027	0.0341246
	459	0.0650134	0.0182343	459	0.100471	0.0341704
	489	0.067725	0.0181026	489	0.122287	0.0346898
	504	0.00417174	0.0181948	504	0.0258048	0.0350033
	549	-0.0120397	0.0181327	549	0.0755295	0.0347142
	564	-0.00488311	0.0181366	564	0.00201796	0.0345888
	579	0.00961943	0.0180592	579	0.0686078	0.0345043
	594	0.0473078	0.0180713	594	0.043202	0.0341142

## Sheet: Fig 3
	3a		3a inset			3b										3b inset				3c				3c inset				3d			3d inset
	B Field (G)	Energy (GHz)	B Field (G)	Energy (GHz)		0.3 mW			5 mW			10 mW																			2 us			10 us
	0	0	650	0		Frequency (MHz)	Fluorescence (a.u.)	Error Bar	Frequency (MHz)	Fluorescence (a.u.)	Error Bar	Frequency (MHz)	Fluorescence (a.u.)	Error Bar		Frequency (MHz)	Fluorescence (a.u.)	Error Bar		Laser Power (mW)	P	Error Bar		Theta (degree)	P	Error Bar		Time (us)	P	Error Bar	Frequency (MHz)	Fluorescence (a.u.)	Error Bar	Frequency (MHz)	Fluorescence (a.u.)	Error Bar
	0	9.53674e-16	650	0.0020256		5350	0.998381	0.000366909	5350	0.984471	0.000206841	5350	0.96948	3.22269e-05		1200	0.999741	2.57592e-05		0.3	0.508123	0.00426502		-6.16894	0.555613	0.00502916		2	0.597687	0.00687409	5350	1	0.000566155	5350	1	0.000371605
	0	0.00186572	650	0.00366698		5352	0.999091	0.00036704	5352	0.984287	0.000206822	5352	0.969605	3.2229e-05		1201.67	0.999563	2.5757e-05		0.6	0.534392	0.00464075		-5.3821	0.554305	0.0056483		6	0.604512	0.00684293	5400	0.999733	0.000566813	5400	0.998313	0.000373342
	0	0.00186572	650	0.00475263		5354	0.998889	0.000367002	5354	0.984354	0.000206829	5354	0.969558	3.22282e-05		1203.35	1	2.57626e-05		1	0.552942	0.00644007		-4.59596	0.570249	0.0126935		10	0.589833	0.00921853	5450	0.999325	0.000569798	5450	0.999645	0.000378628
	0	0.00248991	650	0.0172686		5356	0.998729	0.000366973	5356	0.984467	0.000206841	5356	0.969585	3.22286e-05		1205.03	0.999795	2.57599e-05		2	0.575692	0.00538232		-3.80182	0.576915	0.00491006		15	0.586685	0.00876052	5455	0.999281	0.000564183	5455	0.998428	0.000377416
	0	0.00248991	650	0.017563		5358	0.998757	0.000366978	5358	0.984254	0.000206819	5358	0.969625	3.22293e-05		1206.7	0.999239	2.57528e-05		3	0.582027	0.00452156		-2.87465	0.597634	0.0065853					5460	0.997727	0.000566095	5460	0.998981	0.000372375
	0	0.00445726	650	0.0180853		5360	0.998262	0.000366887	5360	0.984215	0.000206815	5360	0.969849	3.22329e-05		1208.38	0.999431	2.57553e-05		4	0.59107	0.00384641		-1.91221	0.627144	0.00512279					5465	0.998645	0.000556745	5465	0.998748	0.000373276
	0	0.00445726	650	0.0184575		5362	0.998914	0.000367007	5362	0.984531	0.000206847	5362	0.969518	3.22276e-05		1210.05	0.999364	2.57544e-05		5	0.598651	0.00276026		-0.953697	0.626069	0.0043343					5470	0.997004	0.000568387	5470	0.999176	0.000374132
	0	2.01507	650	0.209119		5364	0.999508	0.000367116	5364	0.9849	0.000206885	5364	0.969733	3.2231e-05		1211.72	0.999209	2.57524e-05		6	0.606251	0.00451431		0	0.628277	0.00576604					5475	0.997162	0.000562725	5475	0.997768	0.000372698
	0	2.01507	650	0.26778		5366	0.999773	0.000367165	5366	0.984902	0.000206886	5366	0.969642	3.22296e-05		1213.4	0.999561	2.57569e-05		7	0.619261	0.00454168		0.953697	0.625273	0.00381753					5480	0.997	0.000560404	5480	0.997596	0.000376178
	0	2.07354	650	0.269482		5368	0.998691	0.000366966	5368	0.9842	0.000206813	5368	0.96944	3.22263e-05		1215.08	0.999489	2.5756e-05		8	0.623716	0.00564161		1.91221	0.62676	0.00415875					5485	0.994946	0.00055579	5485	0.9966	0.000376625
	0	2.07354	650	0.28736		5370	0.998459	0.000366923	5370	0.984346	0.000206828	5370	0.96966	3.22298e-05		1216.75	0.999623	2.57577e-05		9	0.618603	0.00355207		2.87465	0.61678	0.00461173					5490	0.994455	0.000559688	5490	0.996661	0.000374502
	0	2.07531	650	0.328216		5372	0.998715	0.00036697	5372	0.984402	0.000206834	5372	0.969435	3.22262e-05		1218.42	0.999678	2.57584e-05		10	0.630884	0.00474013		3.80182	0.61274	0.00449993					5495	0.992866	0.000561895	5495	0.995371	0.00037736
	0	2.07531	650	0.342847		5374	0.998975	0.000367018	5374	0.9846	0.000206854	5374	0.969386	3.22254e-05		1220.1	0.999243	2.57528e-05		12	0.632152	0.00280408		4.59596	0.602969	0.00396045					5500	0.991668	0.000570072	5500	0.994353	0.000373151
	0	2.07764	650	0.344773		5376	0.999101	0.000367042	5376	0.984307	0.000206824	5376	0.969637	3.22295e-05		1221.78	0.99992	2.57615e-05						5.3821	0.59149	0.00404613					5505	0.991595	0.000559569	5505	0.994895	0.000372589
	0	2.07764	650	0.401196		5378	0.998819	0.00036699	5378	0.98374	0.000206765	5378	0.969462	3.22267e-05		1223.45	0.999139	2.57515e-05						6.16894	0.563475	0.00479436					5510	0.9928	0.000557511	5510	0.996091	0.000373412
	0	2.1338	650	3.84954		5380	0.998811	0.000366988	5380	0.984387	0.000206832	5380	0.969627	3.22293e-05		1225.12	0.999255	2.5753e-05						6.94756	0.562307	0.00421397					5515	0.993971	0.000560939	5515	0.995931	0.000378157
	0	2.1338	650	3.90774		5382	0.99897	0.000367017	5382	0.984275	0.000206821	5382	0.969563	3.22283e-05		1226.8	0.999184	2.57521e-05													5520	0.995232	0.000563001	5520	0.99731	0.000373474
	0	2.13606	650	3.90951		5384	0.998268	0.000366888	5384	0.984685	0.000206863	5384	0.969455	3.22265e-05		1228.47	0.998967	2.57493e-05													5525	0.995914	0.000562098	5525	0.997782	0.000375002
	0	2.13606	650	3.91076		5386	0.998176	0.000366872	5386	0.983877	0.00020678	5386	0.969641	3.22295e-05		1230.15	0.999082	2.57508e-05													5530	0.996558	0.000564283	5530	0.997316	0.000372894
	0	2.13774	650	3.96771		5388	0.999245	0.000367068	5388	0.984044	0.000206797	5388	0.969403	3.22257e-05		1231.83	0.999108	2.57511e-05													5535	0.995266	0.000554826	5535	0.99666	0.000376623
	0	2.13774	650	3.96894		5390	0.998965	0.000367017	5390	0.983941	0.000206786	5390	0.969509	3.22274e-05		1233.5	0.998752	2.57465e-05													5540	0.993108	0.000557761	5540	0.996405	0.000377398
	0	2.19633	650	3.97072		5392	0.998275	0.00036689	5392	0.984067	0.000206799	5392	0.969486	3.2227e-05		1235.17	0.99848	2.5743e-05													5545	0.991335	0.000562273	5545	0.994459	0.000373198
	0	2.19633	650	4.0289		5394	0.999157	0.000367052	5394	0.98439	0.000206833	5394	0.969497	3.22272e-05		1236.85	0.998666	2.57454e-05													5550	0.988519	0.000551939	5550	0.992899	0.000372939
	4.00802	-1.71023e-06	650.401	-7.13373e-05		5396	0.999125	0.000367046	5396	0.984263	0.00020682	5396	0.969646	3.22296e-05		1238.53	0.998485	2.57431e-05													5555	0.984235	0.000559058	5555	0.990851	0.000371167
	4.00802	1.46637e-06	650.401	0.00197513		5398	0.99872	0.000366971	5398	0.984181	0.000206811	5398	0.969679	3.22302e-05		1240.2	0.998228	2.57397e-05													5560	0.982551	0.000559312	5560	0.989516	0.000371112
	4.00802	0.00186232	650.401	0.00361849		5400	1	0.000367207	5400	0.984615	0.000206856	5400	0.969646	3.22296e-05		1241.88	0.998089	2.57379e-05													5565	0.982005	0.000552948	5565	0.98958	0.000375605
	4.00802	0.00186837	650.401	0.00471677		5402	0.999002	0.000367023	5402	0.984289	0.000206822	5402	0.969504	3.22273e-05		1243.55	0.997752	2.57336e-05													5570	0.983985	0.00055607	5570	0.989825	0.000370416
	4.00802	0.00248966	650.401	0.0172678		5404	0.999419	0.0003671	5404	0.984376	0.000206831	5404	0.969503	3.22273e-05		1245.22	0.99782	2.57345e-05													5575	0.985634	0.000562942	5575	0.991332	0.000374285
	4.00802	0.00249065	650.401	0.0175628		5406	0.999007	0.000367024	5406	0.984686	0.000206863	5406	0.969604	3.22289e-05		1246.9	0.997502	2.57304e-05													5580	0.989966	0.000566582	5580	0.993256	0.000366027
	4.00802	0.00445636	650.401	0.0180832		5408	0.999463	0.000367108	5408	0.984196	0.000206813	5408	0.969351	3.22249e-05		1248.58	0.997236	2.57269e-05													5585	0.9922	0.000561356	5585	0.995859	0.000378563
	4.00802	0.00445815	650.401	0.0184564		5410	0.999446	0.000367105	5410	0.984949	0.000206891	5410	0.969357	3.2225e-05		1250.25	0.996582	2.57185e-05													5590	0.993447	0.000557838	5590	0.996071	0.000375438
	4.00802	2.00384	650.401	0.207999		5412	0.998389	0.000366911	5412	0.984037	0.000206796	5412	0.969286	3.22238e-05		1251.92	0.996364	2.57157e-05													5595	0.99587	0.000557095	5595	0.996917	0.000380589
	4.00802	2.02629	650.401	0.266659		5414	0.998171	0.000366871	5414	0.983554	0.000206746	5414	0.96952	3.22276e-05		1253.6	0.996398	2.57161e-05													5600	0.996018	0.00056484	5600	0.997473	0.000378369
	4.00802	2.06232	650.401	0.268361		5416	0.998514	0.000366934	5416	0.983955	0.000206788	5416	0.969423	3.2226e-05		1255.28	0.996018	2.57112e-05													5605	0.994186	0.000555185	5605	0.996665	0.000376736
	4.00802	2.06409	650.401	0.286309		5418	0.998281	0.000366891	5418	0.984553	0.00020685	5418	0.969081	3.22205e-05		1256.95	0.995823	2.57087e-05													5610	0.993639	0.000559055	5610	0.996086	0.000375546
	4.00802	2.06643	650.401	0.327095		5420	0.998317	0.000366898	5420	0.983795	0.000206771	5420	0.969104	3.22209e-05		1258.62	0.995296	2.57019e-05													5615	0.991143	0.000559055	5615	0.995492	0.000373796
	4.00802	2.08477	650.401	0.341774		5422	0.998735	0.000366974	5422	0.984522	0.000206846	5422	0.969323	3.22244e-05		1260.3	0.995067	2.5699e-05													5620	0.990027	0.000562433	5620	0.994507	0.000376433
	4.00802	2.08653	650.401	0.343701		5424	0.998116	0.00036686	5424	0.98439	0.000206833	5424	0.969184	3.22222e-05		1261.97	0.994933	2.56972e-05													5625	0.989485	0.000558331	5625	0.993819	0.000373992
	4.00802	2.08885	650.401	0.40011		5426	0.999388	0.000367094	5426	0.984387	0.000206832	5426	0.969405	3.22257e-05		1263.65	0.994965	2.56976e-05													5630	0.988844	0.000567117	5630	0.993467	0.000375673
	4.00802	2.12258	650.401	3.85066		5428	0.997732	0.00036679	5428	0.983785	0.00020677	5428	0.969203	3.22225e-05		1265.33	0.99472	2.56945e-05													5635	0.989855	0.000555027	5635	0.993303	0.000372498
	4.00802	2.12485	650.401	3.90886		5430	0.997829	0.000366808	5430	0.984428	0.000206837	5430	0.969462	3.22266e-05		1267	0.994986	2.56979e-05													5640	0.991069	0.00055735	5640	0.994208	0.000370792
	4.00802	2.12656	650.401	3.91063		5432	0.998233	0.000366882	5432	0.984357	0.000206829	5432	0.969164	3.22219e-05		1268.67	0.995275	2.57016e-05													5645	0.992058	0.000553451	5645	0.994933	0.000370467
	4.00802	2.14502	650.401	3.91189		5434	0.99804	0.000366847	5434	0.984123	0.000206805	5434	0.969166	3.22219e-05		1270.35	0.995021	2.56984e-05													5650	0.994426	0.00056309	5650	0.996439	0.000373254
	4.00802	2.14727	650.401	3.96883		5436	0.999339	0.000367085	5436	0.984487	0.000206843	5436	0.969006	3.22193e-05		1272.03	0.995283	2.57017e-05													5655	0.995494	0.000559606	5655	0.997023	0.00037274
	4.00802	2.1489	650.401	3.97006		5438	0.998519	0.000366934	5438	0.984258	0.000206819	5438	0.968957	3.22185e-05		1273.7	0.995346	2.57026e-05													5660	0.997222	0.000565918	5660	0.998111	0.000380237
	4.00802	2.18518	650.401	3.97184		5440	0.999028	0.000367028	5440	0.984089	0.000206802	5440	0.968935	3.22181e-05		1275.38	0.9954	2.57033e-05													5665	0.997318	0.000565606	5665	0.998064	0.000376342
	4.00802	2.20752	650.401	4.03002		5442	0.998863	0.000366998	5442	0.984299	0.000206823	5442	0.969256	3.22233e-05		1277.05	0.995486	2.57044e-05													5670	0.998426	0.000565224	5670	0.998278	0.000376591
	8.01603	-3.66459e-06	650.802	-0.000143198		5444	0.998433	0.000366919	5444	0.984536	0.000206848	5444	0.969147	3.22216e-05		1278.72	0.995621	2.57061e-05													5675	0.997405	0.000565114	5675	0.99865	0.000375811
	8.01603	2.68908e-06	650.802	0.00192435		5446	0.998203	0.000366876	5446	0.984124	0.000206805	5446	0.969038	3.22198e-05		1280.4	0.99542	2.57035e-05													5680	0.997152	0.00056145	5680	0.998318	0.000372151
	8.01603	0.00185817	650.802	0.00356969		5448	0.998944	0.000367013	5448	0.984556	0.00020685	5448	0.969067	3.22203e-05		1282.08	0.9961	2.57123e-05													5685	0.998286	0.000561474	5685	0.998094	0.000376859
	8.01603	0.00187027	650.802	0.0046807		5450	0.998476	0.000366927	5450	0.983942	0.000206786	5450	0.968784	3.22157e-05		1283.75	0.996195	2.57135e-05													5690	0.998046	0.000562456	5690	0.997982	0.000375744
	8.01603	0.00248991	650.802	0.0172671		5452	0.998557	0.000366941	5452	0.984098	0.000206802	5452	0.968981	3.22189e-05		1285.42	0.996238	2.57141e-05													5695	0.996876	0.000560034	5695	0.99787	0.000375172
	8.01603	0.00249185	650.802	0.0175625		5454	0.998695	0.000366967	5454	0.984123	0.000206805	5454	0.969005	3.22193e-05		1287.1	0.995816	2.57086e-05													5700	0.997595	0.000559696	5700	0.997343	0.000372811
	8.01603	0.00445547	650.802	0.0180811		5456	0.998101	0.000366858	5456	0.984423	0.000206836	5456	0.968945	3.22183e-05		1288.78	0.995947	2.57103e-05													5705	0.998844	0.000569104	5705	0.99755	0.000371677
	8.01603	0.00445904	650.802	0.0184553		5458	0.998923	0.000367009	5458	0.984379	0.000206831	5458	0.968488	3.22109e-05		1290.45	0.996086	2.57121e-05													5710	0.997572	0.000557261	5710	0.99813	0.000379106
	8.01603	1.99262	650.802	0.206879		5460	0.998449	0.000366922	5460	0.983512	0.000206742	5460	0.968669	3.22139e-05		1292.12	0.995676	2.57068e-05													5715	0.998184	0.000563154	5715	0.998166	0.00037323
	8.01603	2.03751	650.802	0.265538		5462	0.998354	0.000366904	5462	0.984275	0.000206821	5462	0.968051	3.22039e-05		1293.8	0.995593	2.57058e-05													5720	0.998005	0.000560714	5720	0.998022	0.000378119
	8.01603	2.0511	650.802	0.26724		5464	0.998096	0.000366857	5464	0.983595	0.00020675	5464	0.967944	3.22022e-05		1295.47	0.995306	2.5702e-05													5725	0.998673	0.000561569	5725	0.998157	0.000373588
	8.01603	2.05287	650.802	0.285258		5466	0.998499	0.000366931	5466	0.983366	0.000206727	5466	0.967587	3.21964e-05		1297.15	0.994905	2.56969e-05													5730	0.998927	0.000560477	5730	0.998368	0.000378028
	8.01603	2.05522	650.802	0.325974		5468	0.997542	0.000366755	5468	0.983673	0.000206758	5468	0.967125	3.2189e-05		1298.83	0.994343	2.56896e-05													5735	0.999265	0.000559043	5735	0.998463	0.000378263
	8.01603	2.09599	650.802	0.340701		5470	0.998467	0.000366925	5470	0.983426	0.000206733	5470	0.966759	3.21831e-05		1300.5	0.994034	2.56856e-05													5740	0.998747	0.000571583	5740	0.998645	0.000379263
	8.01603	2.09776	650.802	0.342629		5472	0.997115	0.000366676	5472	0.983469	0.000206737	5472	0.966451	3.21781e-05		1302.17	0.993735	2.56818e-05													5745	0.999317	0.00056229	5745	0.99817	0.000377019
	8.01603	2.10005	650.802	0.399024		5474	0.997912	0.000366823	5474	0.982705	0.000206658	5474	0.965482	3.21624e-05		1303.85	0.992572	2.56667e-05													5750	0.998877	0.00056279	5750	0.998464	0.000375442
	8.01603	2.11136	650.802	3.85179		5476	0.996697	0.0003666	5476	0.981986	0.000206584	5476	0.964908	3.21532e-05		1305.53	0.99206	2.56601e-05													5755	0.998444	0.00056566	5755	0.998496	0.000377052
	8.01603	2.11365	650.802	3.90998		5478	0.997472	0.000366742	5478	0.982686	0.000206656	5478	0.963932	3.21374e-05		1307.2	0.990883	2.56449e-05													5760	0.999788	0.000564512	5760	0.998512	0.000374745
	8.01603	2.11536	650.802	3.91176		5480	0.996692	0.000366599	5480	0.981431	0.000206526	5480	0.963162	3.21249e-05		1308.88	0.990513	2.56401e-05													5765	0.999115	0.000561919	5765	0.998277	0.000375191
	8.01603	2.15624	650.802	3.91301		5482	0.996187	0.000366506	5482	0.98079	0.00020646	5482	0.962332	3.21115e-05		1310.55	0.989021	2.56208e-05													5770	0.998374	0.000562064	5770	0.998805	0.000371684
	8.01603	2.15848	650.802	3.96995		5484	0.996095	0.000366489	5484	0.980216	0.0002064	5484	0.961558	3.2099e-05		1312.22	0.988483	2.56138e-05													5775	0.998783	0.000566273	5775	0.999478	0.000376567
	8.01603	2.15989	650.802	3.97119		5486	0.99476	0.000366243	5486	0.979246	0.0002063	5486	0.960546	3.20826e-05		1313.9	0.98724	2.55977e-05													5780	0.998681	0.000562142	5780	0.998637	0.000373069
	8.01603	2.17419	650.802	3.97296		5488	0.993922	0.000366089	5488	0.978395	0.000206211	5488	0.95995	3.20729e-05		1315.58	0.986295	2.55854e-05													5785	0.997822	0.000567523	5785	0.998323	0.000372844
	8.01603	2.21871	650.802	4.03114		5490	0.993497	0.000366011	5490	0.977795	0.000206149	5490	0.95961	3.20674e-05		1317.25	0.985868	2.55799e-05													5790	0.99876	0.000565959	5790	0.998519	0.000375275
	12.024	-5.86342e-06	651.202	-0.000215588		5492	0.992262	0.000365783	5492	0.977503	0.000206119	5492	0.959309	3.20626e-05		1318.92	0.984933	2.55678e-05													5795	0.998671	0.000565623	5795	0.998881	0.00037533
	12.024	3.66822e-06	651.202	0.00187323		5494	0.992477	0.000365823	5494	0.977052	0.000206072	5494	0.958667	3.20521e-05		1320.6	0.984011	2.55558e-05													5800	0.998084	0.000561187	5800	0.99843	0.000375445
	12.024	0.00185331	651.202	0.00352058		5496	0.992646	0.000365854	5496	0.976641	0.000206029	5496	0.958932	3.20564e-05		1322.28	0.983664	2.55513e-05													5850	0.999676	0.000565281	5850	0.998865	0.000373483
	12.024	0.0018714	651.202	0.00464443		5498	0.992385	0.000365806	5498	0.976516	0.000206016	5498	0.959232	3.20613e-05		1323.95	0.983334	2.5547e-05													5900	0.998707	0.000565908	5900	0.998682	0.000374558
	12.024	0.00249064	651.202	0.0172663		5500	0.992783	0.000365879	5500	0.975736	0.000205935	5500	0.959982	3.20734e-05		1325.62	0.983377	2.55476e-05
	12.024	0.00249352	651.202	0.0175621		5502	0.992663	0.000365857	5502	0.976217	0.000205985	5502	0.96055	3.20826e-05		1327.3	0.982908	2.55415e-05
	12.024	0.00445456	651.202	0.018079		5504	0.99246	0.00036582	5504	0.977319	0.0002061	5504	0.961415	3.20966e-05		1328.97	0.983062	2.55435e-05
	12.024	0.00445992	651.202	0.0184542		5506	0.992895	0.0003659	5506	0.977739	0.000206143	5506	0.961842	3.21036e-05		1330.65	0.98268	2.55385e-05
	12.024	1.98139	651.202	0.205759		5508	0.99328	0.000365971	5508	0.978324	0.000206204	5508	0.962524	3.21146e-05		1332.33	0.98397	2.55553e-05
	12.024	2.03987	651.202	0.264417		5510	0.9939	0.000366085	5510	0.978451	0.000206217	5510	0.963154	3.21248e-05		1334	0.984293	2.55595e-05
	12.024	2.04164	651.202	0.266119		5512	0.994341	0.000366166	5512	0.979133	0.000206288	5512	0.963625	3.21324e-05		1335.67	0.984704	2.55648e-05
	12.024	2.04401	651.202	0.284208		5514	0.995423	0.000366365	5514	0.98016	0.000206394	5514	0.964192	3.21416e-05		1337.35	0.985309	2.55726e-05
	12.024	2.04874	651.202	0.324852		5516	0.995776	0.00036643	5516	0.980323	0.000206411	5516	0.964891	3.21529e-05		1339.03	0.985989	2.55815e-05
	12.024	2.10012	651.202	0.339628		5518	0.99574	0.000366424	5518	0.980497	0.000206429	5518	0.964705	3.21499e-05		1340.7	0.986594	2.55893e-05
	12.024	2.10241	651.202	0.341557		5520	0.996404	0.000366546	5520	0.98089	0.00020647	5520	0.965212	3.21581e-05		1342.38	0.987215	2.55974e-05
	12.024	2.10415	651.202	0.397939		5522	0.996976	0.000366651	5522	0.981773	0.000206562	5522	0.965238	3.21585e-05		1344.05	0.987885	2.56061e-05
	12.024	2.10722	651.202	3.85291		5524	0.997188	0.00036669	5524	0.981609	0.000206545	5524	0.965344	3.21602e-05		1345.72	0.988607	2.56154e-05
	12.024	2.10899	651.202	3.91111		5526	0.996748	0.000366609	5526	0.982138	0.000206599	5526	0.965057	3.21556e-05		1347.4	0.988888	2.56191e-05
	12.024	2.11129	651.202	3.91288		5528	0.996657	0.000366592	5528	0.982002	0.000206585	5528	0.964936	3.21536e-05		1349.08	0.989693	2.56295e-05
	12.024	2.16208	651.202	3.91413		5530	0.996747	0.000366609	5530	0.981795	0.000206564	5530	0.96461	3.21483e-05		1350.75	0.990476	2.56396e-05
	12.024	2.16746	651.202	3.97108		5532	0.996827	0.000366623	5532	0.981715	0.000206556	5532	0.964096	3.214e-05		1352.42	0.990668	2.56421e-05
	12.024	2.16969	651.202	3.97231		5534	0.997629	0.000366771	5534	0.981435	0.000206527	5534	0.9634	3.21288e-05		1354.1	0.99096	2.56459e-05
	12.024	2.172	651.202	3.97408		5536	0.995922	0.000366457	5536	0.981229	0.000206505	5536	0.962794	3.2119e-05		1355.78	0.990921	2.56454e-05
	12.024	2.22991	651.202	4.03226		5538	0.995353	0.000366352	5538	0.98045	0.000206425	5538	0.961646	3.21004e-05		1357.45	0.991095	2.56476e-05
	16.0321	-8.30715e-06	651.603	-0.000288513		5540	0.995415	0.000366364	5540	0.979653	0.000206342	5540	0.960671	3.20846e-05		1359.12	0.990706	2.56426e-05
	16.0321	4.40384e-06	651.603	0.00182179		5542	0.99417	0.000366135	5542	0.979409	0.000206317	5542	0.959354	3.20633e-05		1360.8	0.990979	2.56461e-05
	16.0321	0.00184773	651.603	0.00347115		5544	0.993658	0.00036604	5544	0.978251	0.000206196	5544	0.957937	3.20403e-05		1362.47	0.99015	2.56354e-05
	16.0321	0.00187177	651.603	0.00460796		5546	0.993109	0.000365939	5546	0.976722	0.000206038	5546	0.956973	3.20247e-05		1364.15	0.990322	2.56376e-05
	16.0321	0.00249188	651.603	0.0172655		5548	0.990971	0.000365545	5548	0.975643	0.000205926	5548	0.955414	3.19994e-05		1365.83	0.990106	2.56348e-05
	16.0321	0.00249562	651.603	0.0175618		5550	0.990159	0.000365395	5550	0.974028	0.000205758	5550	0.95416	3.1979e-05		1367.5	0.989322	2.56247e-05
	16.0321	0.00445366	651.603	0.0180769		5552	0.989196	0.000365217	5552	0.973237	0.000205675	5552	0.953281	3.19647e-05		1369.17	0.98852	2.56143e-05
	16.0321	0.0044608	651.603	0.0184531		5554	0.987766	0.000364953	5554	0.970847	0.000205426	5554	0.95246	3.19514e-05		1370.85	0.988051	2.56082e-05
	16.0321	1.97017	651.603	0.204639		5556	0.986639	0.000364745	5556	0.969723	0.000205309	5556	0.95189	3.19421e-05		1372.53	0.987111	2.5596e-05
	16.0321	2.02865	651.603	0.263297		5558	0.985063	0.000364454	5558	0.968753	0.000205208	5558	0.951474	3.19353e-05		1374.2	0.986195	2.55841e-05
	16.0321	2.03042	651.603	0.264997		5560	0.984662	0.00036438	5560	0.967472	0.000205075	5560	0.951077	3.19289e-05		1375.88	0.985246	2.55718e-05
	16.0321	2.0328	651.603	0.283158		5562	0.983064	0.000364084	5562	0.966465	0.000204969	5562	0.951382	3.19338e-05		1377.55	0.9843	2.55596e-05
	16.0321	2.05996	651.603	0.323731		5564	0.983345	0.000364136	5564	0.966921	0.000205017	5564	0.951433	3.19347e-05		1379.22	0.983035	2.55431e-05
	16.0321	2.08891	651.603	0.338555		5566	0.982828	0.00036404	5566	0.965564	0.000204875	5566	0.952365	3.19498e-05		1380.9	0.982094	2.55309e-05
	16.0321	2.09121	651.603	0.340486		5568	0.983038	0.000364079	5568	0.966647	0.000204988	5568	0.952726	3.19557e-05		1382.58	0.981045	2.55172e-05
	16.0321	2.09296	651.603	0.396854		5570	0.983489	0.000364162	5570	0.966904	0.000205015	5570	0.953956	3.19757e-05		1384.25	0.980466	2.55097e-05
	16.0321	2.11844	651.603	3.85403		5572	0.984281	0.000364309	5572	0.967456	0.000205073	5572	0.955008	3.19928e-05		1385.92	0.979444	2.54964e-05
	16.0321	2.12021	651.603	3.91223		5574	0.985304	0.000364498	5574	0.968944	0.000205228	5574	0.956481	3.20167e-05		1387.6	0.978982	2.54904e-05
	16.0321	2.12249	651.603	3.914		5576	0.986068	0.00036464	5576	0.970697	0.000205411	5576	0.958109	3.20431e-05		1389.28	0.97883	2.54884e-05
	16.0321	2.15125	651.603	3.91525		5578	0.988505	0.00036509	5578	0.971822	0.000205528	5578	0.959063	3.20586e-05		1390.95	0.97829	2.54814e-05
	16.0321	2.17868	651.603	3.9722		5580	0.98892	0.000365167	5580	0.973429	0.000205695	5580	0.960534	3.20824e-05		1392.62	0.978178	2.54799e-05
	16.0321	2.1809	651.603	3.97343		5582	0.990296	0.000365421	5582	0.974816	0.00020584	5582	0.961675	3.21009e-05		1394.3	0.978347	2.54821e-05
	16.0321	2.18283	651.603	3.9752		5584	0.991123	0.000365573	5584	0.97656	0.000206021	5584	0.962725	3.21179e-05		1395.97	0.978292	2.54814e-05
	16.0321	2.24111	651.603	4.03338		5586	0.992595	0.000365845	5586	0.977796	0.000206149	5586	0.963691	3.21335e-05		1397.65	0.978703	2.54868e-05
	20.0401	-1.09963e-05	652.004	-0.000361977		5588	0.993447	0.000366001	5588	0.978801	0.000206253	5588	0.964387	3.21447e-05		1399.33	0.979358	2.54953e-05
	20.0401	4.89589e-06	652.004	0.00177001		5590	0.994419	0.00036618	5590	0.97953	0.000206329	5590	0.964438	3.21456e-05		1401	0.980284	2.55073e-05
	20.0401	0.00184146	652.004	0.00342141		5592	0.994467	0.000366189	5592	0.980959	0.000206477	5592	0.964694	3.21497e-05		1402.67	0.981366	2.55214e-05
	20.0401	0.00187138	652.004	0.00457128		5594	0.995003	0.000366288	5594	0.980256	0.000206404	5594	0.964989	3.21545e-05		1404.35	0.982097	2.55309e-05
	20.0401	0.00249361	652.004	0.0172647		5596	0.996021	0.000366475	5596	0.980903	0.000206471	5596	0.965098	3.21562e-05		1406.03	0.983295	2.55465e-05
	20.0401	0.00249816	652.004	0.0175615		5598	0.995583	0.000366395	5598	0.980498	0.000206429	5598	0.965229	3.21583e-05		1407.7	0.984437	2.55613e-05
	20.0401	0.00445275	652.004	0.0180747		5600	0.995635	0.000366404	5600	0.980703	0.000206451	5600	0.964994	3.21545e-05		1409.38	0.985598	2.55764e-05
	20.0401	0.00446167	652.004	0.0184519		5602	0.995396	0.00036636	5602	0.980778	0.000206459	5602	0.964668	3.21493e-05		1411.05	0.986732	2.55911e-05
	20.0401	1.95894	652.004	0.203519		5604	0.994867	0.000366263	5604	0.980387	0.000206418	5604	0.964387	3.21447e-05		1412.72	0.987424	2.56001e-05
	20.0401	2.01743	652.004	0.262176		5606	0.994997	0.000366287	5606	0.980277	0.000206407	5606	0.964133	3.21406e-05		1414.4	0.988941	2.56197e-05
	20.0401	2.0192	652.004	0.263876		5608	0.994463	0.000366188	5608	0.979162	0.000206291	5608	0.963351	3.2128e-05		1416.08	0.989816	2.56311e-05
	20.0401	2.02159	652.004	0.282109		5610	0.993624	0.000366034	5610	0.978646	0.000206237	5610	0.962753	3.21183e-05		1417.75	0.990864	2.56446e-05
	20.0401	2.07119	652.004	0.32261		5612	0.992764	0.000365876	5612	0.977417	0.00020611	5612	0.962014	3.21063e-05		1419.42	0.991884	2.56578e-05
	20.0401	2.07769	652.004	0.337483		5614	0.990865	0.000365525	5614	0.977143	0.000206081	5614	0.961322	3.20952e-05		1421.1	0.991838	2.56572e-05
	20.0401	2.08001	652.004	0.339415		5616	0.990348	0.00036543	5616	0.974785	0.000205836	5616	0.960242	3.20777e-05		1422.78	0.992704	2.56684e-05
	20.0401	2.08175	652.004	0.395768		5618	0.988746	0.000365134	5618	0.973681	0.000205721	5618	0.959717	3.20692e-05		1424.45	0.993211	2.5675e-05
	20.0401	2.12966	652.004	3.85515		5620	0.98745	0.000364895	5620	0.972136	0.000205561	5620	0.959038	3.20582e-05		1426.12	0.993531	2.56791e-05
	20.0401	2.13143	652.004	3.91335		5622	0.986002	0.000364627	5622	0.971063	0.000205449	5622	0.958126	3.20434e-05		1427.8	0.99347	2.56783e-05
	20.0401	2.1337	652.004	3.91512		5624	0.985511	0.000364537	5624	0.970382	0.000205378	5624	0.957999	3.20413e-05		1429.47	0.994003	2.56852e-05
	20.0401	2.14011	652.004	3.91637		5626	0.98479	0.000364403	5626	0.968826	0.000205216	5626	0.958019	3.20416e-05		1431.15	0.993822	2.56829e-05
	20.0401	2.1899	652.004	3.97332		5628	0.983768	0.000364214	5628	0.967882	0.000205117	5628	0.95804	3.2042e-05		1432.83	0.993811	2.56827e-05
	20.0401	2.19211	652.004	3.97455		5630	0.983696	0.000364201	5630	0.967843	0.000205113	5630	0.958101	3.2043e-05		1434.5	0.994217	2.5688e-05
	20.0401	2.19397	652.004	3.97632		5632	0.983911	0.000364241	5632	0.968503	0.000205182	5632	0.958768	3.20538e-05		1436.17	0.993889	2.56837e-05
	20.0401	2.25232	652.004	4.0345		5634	0.983573	0.000364178	5634	0.968228	0.000205153	5634	0.959352	3.20632e-05		1437.85	0.993926	2.56842e-05
	24.0481	-1.39314e-05	652.405	-0.000435988		5636	0.984266	0.000364306	5636	0.969043	0.000205238	5636	0.959953	3.2073e-05		1439.53	0.993458	2.56782e-05
	24.0481	5.14424e-06	652.405	0.0017179		5638	0.985486	0.000364532	5638	0.970191	0.000205358	5638	0.960669	3.20846e-05		1441.2	0.993101	2.56736e-05
	24.0481	0.00183452	652.405	0.00337136		5640	0.985944	0.000364617	5640	0.971307	0.000205474	5640	0.961608	3.20998e-05		1442.88	0.992279	2.56629e-05
	24.0481	0.00187024	652.405	0.00453439		5642	0.987184	0.000364846	5642	0.972216	0.000205569	5642	0.962265	3.21104e-05		1444.55	0.992099	2.56606e-05
	24.0481	0.00249582	652.405	0.0172639		5644	0.987963	0.00036499	5644	0.974005	0.000205755	5644	0.963333	3.21277e-05		1446.22	0.991644	2.56547e-05
	24.0481	0.00250109	652.405	0.0175612		5646	0.989591	0.000365291	5646	0.97497	0.000205856	5646	0.964034	3.2139e-05		1447.9	0.991404	2.56516e-05
	24.0481	0.00445183	652.405	0.0180725		5648	0.99035	0.000365431	5648	0.976491	0.000206014	5648	0.964721	3.21501e-05		1449.58	0.990353	2.5638e-05
	24.0481	0.00446254	652.405	0.0184508		5650	0.992231	0.000365777	5650	0.977628	0.000206132	5650	0.965403	3.21611e-05		1451.25	0.990137	2.56352e-05
	24.0481	1.94772	652.405	0.202399		5652	0.992668	0.000365858	5652	0.978648	0.000206238	5652	0.966114	3.21726e-05		1452.92	0.989567	2.56278e-05
	24.0481	2.00621	652.405	0.261055		5654	0.99392	0.000366088	5654	0.979588	0.000206335	5654	0.966508	3.2179e-05		1454.6	0.989502	2.5627e-05
	24.0481	2.00797	652.405	0.262755		5656	0.994795	0.00036625	5656	0.980996	0.000206481	5656	0.96683	3.21842e-05		1456.28	0.989446	2.56263e-05
	24.0481	2.01038	652.405	0.281061		5658	0.995265	0.000366336	5658	0.980669	0.000206447	5658	0.967434	3.21939e-05		1457.95	0.989142	2.56223e-05
	24.0481	2.06647	652.405	0.321489		5660	0.995898	0.000366453	5660	0.981932	0.000206578	5660	0.967758	3.21992e-05		1459.62	0.989389	2.56255e-05
	24.0481	2.0688	652.405	0.336411		5662	0.996575	0.000366577	5662	0.981973	0.000206582	5662	0.967947	3.22022e-05		1461.3	0.989225	2.56234e-05
	24.0481	2.07055	652.405	0.338345		5664	0.996615	0.000366585	5664	0.982125	0.000206598	5664	0.968052	3.22039e-05		1462.97	0.989504	2.5627e-05
	24.0481	2.08241	652.405	0.394683		5666	0.996336	0.000366533	5666	0.982422	0.000206629	5666	0.968095	3.22046e-05		1464.65	0.989788	2.56307e-05
	24.0481	2.12893	652.405	3.85628		5668	0.996365	0.000366538	5668	0.982447	0.000206631	5668	0.968136	3.22053e-05		1466.33	0.990324	2.56376e-05
	24.0481	2.14088	652.405	3.91447		5670	0.99675	0.000366609	5670	0.982512	0.000206638	5670	0.967925	3.22019e-05		1468	0.990644	2.56418e-05
	24.0481	2.14265	652.405	3.91624		5672	0.996783	0.000366615	5672	0.982415	0.000206628	5672	0.968042	3.22038e-05		1469.67	0.991396	2.56515e-05
	24.0481	2.14491	652.405	3.91749		5674	0.997121	0.000366678	5674	0.982499	0.000206637	5674	0.968121	3.2205e-05		1471.35	0.991978	2.5659e-05
	24.0481	2.20112	652.405	3.97444		5676	0.99633	0.000366532	5676	0.98162	0.000206546	5676	0.967887	3.22012e-05		1473.03	0.992592	2.5667e-05
	24.0481	2.20332	652.405	3.97567		5678	0.996222	0.000366512	5678	0.982173	0.000206603	5678	0.967644	3.21973e-05		1474.7	0.99304	2.56728e-05
	24.0481	2.20515	652.405	3.97745		5680	0.996573	0.000366577	5680	0.981592	0.000206543	5680	0.967454	3.21943e-05		1476.38	0.993928	2.56842e-05
	24.0481	2.26352	652.405	4.03563		5682	0.995736	0.000366423	5682	0.980999	0.000206481	5682	0.967666	3.21977e-05		1478.05	0.994357	2.56898e-05
	28.0561	-1.71132e-05	652.806	-0.00051055		5684	0.99515	0.000366315	5684	0.981349	0.000206518	5684	0.967738	3.21988e-05		1479.72	0.995031	2.56985e-05
	28.0561	5.1487e-06	652.806	0.00166545		5686	0.994568	0.000366208	5686	0.98	0.000206378	5686	0.967326	3.21922e-05		1481.4	0.995159	2.57001e-05
	28.0561	0.00182692	652.806	0.00332098		5688	0.99493	0.000366274	5688	0.979951	0.000206373	5688	0.967088	3.21884e-05		1483.08	0.996148	2.57129e-05
	28.0561	0.00186835	652.806	0.0044973		5690	0.993711	0.00036605	5690	0.979596	0.000206336	5690	0.967001	3.21869e-05		1484.75	0.996731	2.57204e-05
	28.0561	0.00249852	652.806	0.0172631		5692	0.992894	0.000365899	5692	0.979231	0.000206298	5692	0.967105	3.21886e-05		1486.42	0.996744	2.57206e-05
	28.0561	0.00250441	652.806	0.0175608		5694	0.993786	0.000366064	5694	0.979089	0.000206283	5694	0.966995	3.21869e-05		1488.1	0.997211	2.57266e-05
	28.0561	0.00445091	652.806	0.0180703		5696	0.992897	0.0003659	5696	0.978624	0.000206235	5696	0.967062	3.21879e-05		1489.78	0.997698	2.57329e-05
	28.0561	0.00446341	652.806	0.0184496		5698	0.993034	0.000365925	5698	0.97906	0.00020628	5698	0.967406	3.21935e-05		1491.45	0.997803	2.57343e-05
	28.0561	1.93649	652.806	0.20128		5700	0.993191	0.000365954	5700	0.978976	0.000206272	5700	0.967355	3.21927e-05		1493.12	0.998207	2.57395e-05
	28.0561	1.99498	652.806	0.259934		5702	0.992886	0.000365898	5702	0.979349	0.00020631	5702	0.967212	3.21904e-05		1494.8	0.998526	2.57436e-05
	28.0561	1.99675	652.806	0.261634		5704	0.99417	0.000366135	5704	0.979925	0.00020637	5704	0.967669	3.21977e-05		1496.47	0.99844	2.57425e-05
	28.0561	1.99917	652.806	0.280013		5706	0.994095	0.000366121	5706	0.979951	0.000206373	5706	0.967644	3.21973e-05		1498.15	0.99894	2.57489e-05
	28.0561	2.05524	652.806	0.320367		5708	0.995111	0.000366308	5708	0.980665	0.000206447	5708	0.96794	3.22021e-05		1499.83	0.998581	2.57443e-05
	28.0561	2.05759	652.806	0.33534		5710	0.99451	0.000366197	5710	0.980614	0.000206442	5710	0.968232	3.22068e-05		1501.5	0.99838	2.57417e-05
	28.0561	2.05934	652.806	0.337274		5712	0.994937	0.000366276	5712	0.981376	0.000206521	5712	0.968376	3.22091e-05		1503.17	0.998746	2.57464e-05
	28.0561	2.09364	652.806	0.393599		5714	0.995717	0.000366419	5714	0.98129	0.000206512	5714	0.96849	3.2211e-05		1504.85	0.998934	2.57488e-05
	28.0561	2.11774	652.806	3.8574		5716	0.996628	0.000366587	5716	0.982648	0.000206652	5716	0.968583	3.22125e-05		1506.53	0.999233	2.57527e-05
	28.0561	2.15211	652.806	3.9156		5718	0.996958	0.000366648	5718	0.982545	0.000206642	5718	0.968903	3.22176e-05		1508.2	0.999241	2.57528e-05
	28.0561	2.15388	652.806	3.91737		5720	0.996967	0.000366649	5720	0.982434	0.00020663	5720	0.968688	3.22142e-05		1509.88	0.998997	2.57497e-05
	28.0561	2.15612	652.806	3.91862		5722	0.997286	0.000366708	5722	0.98343	0.000206733	5722	0.969068	3.22203e-05		1511.55	0.999135	2.57514e-05
	28.0561	2.21234	652.806	3.97557		5724	0.997672	0.000366779	5724	0.983063	0.000206695	5724	0.969192	3.22223e-05		1513.22	0.999075	2.57507e-05
	28.0561	2.21453	652.806	3.9768		5726	0.99805	0.000366848	5726	0.983287	0.000206718	5726	0.96935	3.22248e-05		1514.9	0.9993	2.57536e-05
	28.0561	2.21635	652.806	3.97857		5728	0.998129	0.000366863	5728	0.983909	0.000206783	5728	0.969243	3.22231e-05		1516.58	0.99939	2.57547e-05
	28.0561	2.27473	652.806	4.03675		5730	0.998231	0.000366882	5730	0.983833	0.000206775	5730	0.969048	3.222e-05		1518.25	0.999428	2.57552e-05
	32.0641	-2.05424e-05	653.206	-0.000585669		5732	0.998372	0.000366908	5732	0.984492	0.000206843	5732	0.96944	3.22263e-05		1519.92	0.999429	2.57552e-05
	32.0641	4.90898e-06	653.206	0.00161266		5734	0.998498	0.000366931	5734	0.984296	0.000206823	5734	0.969537	3.22279e-05		1521.6	0.999612	2.57576e-05
	32.0641	0.0018187	653.206	0.00327027		5736	0.998559	0.000366942	5736	0.983914	0.000206783	5736	0.96965	3.22297e-05		1523.28	0.999114	2.57512e-05
	32.0641	0.00186573	653.206	0.00445999		5738	0.998512	0.000366933	5738	0.984233	0.000206816	5738	0.969349	3.22248e-05		1524.95	0.999403	2.57549e-05
	32.0641	0.00250169	653.206	0.0172623		5740	0.998457	0.000366923	5740	0.98408	0.000206801	5740	0.969574	3.22285e-05		1526.62	0.999297	2.57535e-05
	32.0641	0.00250809	653.206	0.0175605		5742	0.998348	0.000366903	5742	0.984613	0.000206856	5742	0.969668	3.223e-05		1528.3	0.999649	2.57581e-05
	32.0641	0.00444999	653.206	0.018068		5744	0.999256	0.00036707	5744	0.984702	0.000206865	5744	0.969572	3.22284e-05		1529.97	0.999828	2.57604e-05
	32.0641	0.00446427	653.206	0.0184484		5746	0.998549	0.00036694	5746	0.984127	0.000206805	5746	0.969499	3.22273e-05		1531.65	0.999634	2.57579e-05
	32.0641	1.92527	653.206	0.20016		5748	0.998589	0.000366947	5748	0.984127	0.000206805	5748	0.969723	3.22309e-05		1533.33	0.999789	2.57599e-05
	32.0641	1.98376	653.206	0.258813		5750	0.997741	0.000366792	5750	0.984185	0.000206811	5750	0.969808	3.22322e-05		1535	0.999702	2.57587e-05
	32.0641	1.98553	653.206	0.260513		5752	0.998482	0.000366928	5752	0.98414	0.000206807	5752	0.969577	3.22285e-05
	32.0641	1.98796	653.206	0.278965		5754	0.999264	0.000367071	5754	0.984268	0.00020682	5754	0.969683	3.22302e-05
	32.0641	2.04402	653.206	0.319246		5756	0.998397	0.000366912	5756	0.98496	0.000206892	5756	0.969528	3.22277e-05
	32.0641	2.04638	653.206	0.334269		5758	0.998826	0.000366991	5758	0.984155	0.000206808	5758	0.969645	3.22296e-05
	32.0641	2.04813	653.206	0.336204		5760	0.99948	0.000367111	5760	0.984478	0.000206842	5760	0.969449	3.22264e-05
	32.0641	2.10485	653.206	0.392514		5762	0.999236	0.000367066	5762	0.984661	0.000206861	5762	0.969906	3.22338e-05
	32.0641	2.10655	653.206	3.85852		5764	0.998033	0.000366845	5764	0.984385	0.000206832	5764	0.969555	3.22281e-05
	32.0641	2.16333	653.206	3.91672		5766	0.998938	0.000367012	5766	0.984806	0.000206876	5766	0.969512	3.22275e-05
	32.0641	2.1651	653.206	3.91849		5768	0.99901	0.000367025	5768	0.984598	0.000206854	5768	0.969646	3.22296e-05
	32.0641	2.16734	653.206	3.91974		5770	0.998629	0.000366955	5770	0.98427	0.00020682	5770	0.969871	3.22332e-05
	32.0641	2.22357	653.206	3.97669		5772	0.998963	0.000367016	5772	0.984463	0.00020684	5772	0.969696	3.22304e-05
	32.0641	2.22574	653.206	3.97792		5774	0.999123	0.000367046	5774	0.984548	0.000206849	5774	0.969613	3.22291e-05
	32.0641	2.22755	653.206	3.97969		5776	0.998068	0.000366852	5776	0.984154	0.000206808	5776	0.969816	3.22324e-05
	32.0641	2.28594	653.206	4.03787		5778	0.998843	0.000366994	5778	0.984041	0.000206797	5778	0.969862	3.22331e-05
	36.0721	-2.42198e-05	653.607	-0.00066135		5780	0.999084	0.000367038	5780	0.984286	0.000206822	5780	0.969763	3.22315e-05
	36.0721	4.42471e-06	653.607	0.00155953		5782	0.998532	0.000366937	5782	0.984446	0.000206838	5782	0.96993	3.22342e-05
	36.0721	0.00180986	653.607	0.00321924		5784	0.998033	0.000366845	5784	0.984588	0.000206853	5784	0.969539	3.22279e-05
	36.0721	0.00186238	653.607	0.00442247		5786	0.999496	0.000367114	5786	0.984483	0.000206842	5786	0.969798	3.22321e-05
	36.0721	0.0025053	653.607	0.0172614		5788	0.998571	0.000366944	5788	0.984787	0.000206874	5788	0.96963	3.22294e-05
	36.0721	0.00251211	653.607	0.0175601		5790	0.998506	0.000366932	5790	0.984366	0.00020683	5790	0.969594	3.22288e-05
	36.0721	0.00444906	653.607	0.0180658		5792	0.998941	0.000367012	5792	0.984834	0.000206879	5792	0.969839	3.22327e-05
	36.0721	0.00446513	653.607	0.0184472		5794	0.999021	0.000367027	5794	0.984233	0.000206816	5794	0.969656	3.22298e-05
	36.0721	1.91404	653.607	0.19904		5796	0.998667	0.000366962	5796	0.984634	0.000206858	5796	0.96956	3.22282e-05
	36.0721	1.97254	653.607	0.257693		5798	0.99932	0.000367082	5798	0.985	0.000206896	5798	0.969561	3.22282e-05
	36.0721	1.97431	653.607	0.259392		5800	0.998713	0.00036697	5800	0.984935	0.000206889	5800	0.969853	3.2233e-05
	36.0721	1.97675	653.607	0.277918		5802	0.998573	0.000366945	5802	0.984166	0.000206809	5802	0.969735	3.22311e-05
	36.0721	2.0328	653.607	0.318125		5804	0.998704	0.000366969	5804	0.984364	0.00020683	5804	0.969995	3.22352e-05
	36.0721	2.03517	653.607	0.333198		5806	0.999355	0.000367088	5806	0.984523	0.000206846	5806	0.969696	3.22304e-05
	36.0721	2.03693	653.607	0.335135		5808	0.998305	0.000366895	5808	0.983989	0.000206791	5808	0.96958	3.22285e-05
	36.0721	2.09534	653.607	0.39143		5810	0.998779	0.000366982	5810	0.984247	0.000206818	5810	0.969952	3.22345e-05
	36.0721	2.11609	653.607	3.85964		5812	0.999067	0.000367035	5812	0.984244	0.000206818	5812	0.969604	3.22289e-05
	36.0721	2.17455	653.607	3.91784		5814	0.998782	0.000366983	5814	0.984711	0.000206866	5814	0.969849	3.22329e-05
	36.0721	2.17632	653.607	3.91961		5816	0.998779	0.000366982	5816	0.984176	0.000206811	5816	0.96984	3.22327e-05
	36.0721	2.17855	653.607	3.92086		5818	0.998687	0.000366965	5818	0.983991	0.000206791	5818	0.969799	3.22321e-05
	36.0721	2.23479	653.607	3.97781		5820	0.998773	0.000366981	5820	0.984597	0.000206854	5820	0.969804	3.22322e-05
	36.0721	2.23695	653.607	3.97904		5822	0.998458	0.000366923	5822	0.984531	0.000206847	5822	0.969585	3.22286e-05
	36.0721	2.23875	653.607	3.98081		5824	0.998729	0.000366973	5824	0.984645	0.000206859	5824	0.969833	3.22326e-05
	36.0721	2.29715	653.607	4.03899		5826	0.999013	0.000367025	5826	0.984318	0.000206825	5826	0.969804	3.22322e-05
	40.0802	-2.81464e-05	654.008	-0.000737601		5828	0.998918	0.000367008	5828	0.984403	0.000206834	5828	0.969762	3.22315e-05
	40.0802	3.69547e-06	654.008	0.00150605		5830	0.999211	0.000367062	5830	0.984045	0.000206797	5830	0.97	3.22353e-05
	40.0802	0.00180043	654.008	0.00316788		5832	0.999132	0.000367047	5832	0.984691	0.000206864	5832	0.969515	3.22275e-05
	40.0802	0.00185834	654.008	0.00438473		5834	0.99933	0.000367084	5834	0.984374	0.000206831	5834	0.969658	3.22298e-05
	40.0802	0.00250936	654.008	0.0172606		5836	0.99936	0.000367089	5836	0.984858	0.000206881	5836	0.969837	3.22327e-05
	40.0802	0.00251645	654.008	0.0175598		5838	0.998697	0.000366967	5838	0.984223	0.000206815	5838	0.969896	3.22336e-05
	40.0802	0.00444813	654.008	0.0180635		5840	0.998576	0.000366945	5840	0.9849	0.000206885	5840	0.969801	3.22321e-05
	40.0802	0.00446598	654.008	0.018446		5842	0.999217	0.000367063	5842	0.98452	0.000206846	5842	0.969647	3.22296e-05
	40.0802	1.90282	654.008	0.19792		5844	0.998224	0.00036688	5844	0.984361	0.00020683	5844	0.969852	3.22329e-05
	40.0802	1.96131	654.008	0.256572		5846	0.998274	0.00036689	5846	0.984125	0.000206805	5846	0.969978	3.2235e-05
	40.0802	1.96308	654.008	0.258271		5848	0.9982	0.000366876	5848	0.984305	0.000206824	5848	0.969826	3.22325e-05
	40.0802	1.96555	654.008	0.276872		5850	0.99852	0.000366935	5850	0.984419	0.000206836	5850	0.969761	3.22315e-05
	40.0802	2.02158	654.008	0.317004
	40.0802	2.02397	654.008	0.332127
	40.0802	2.02572	654.008	0.334065
	40.0802	2.08414	654.008	0.390346
	40.0802	2.12731	654.008	3.86077
	40.0802	2.18578	654.008	3.91896
	40.0802	2.18755	654.008	3.92073
	40.0802	2.18976	654.008	3.92198
	40.0802	2.24601	654.008	3.97893
	40.0802	2.24816	654.008	3.98016
	40.0802	2.24996	654.008	3.98193
	40.0802	2.30835	654.008	4.04011
	44.0882	-3.23231e-05	654.409	-0.000814427
	44.0882	2.72074e-06	654.409	0.00145221
	44.0882	0.00179044	654.409	0.00311619
	44.0882	0.00185361	654.409	0.00434678
	44.0882	0.00251383	654.409	0.0172597
	44.0882	0.00252108	654.409	0.0175594
	44.0882	0.00444719	654.409	0.0180611
	44.0882	0.00446683	654.409	0.0184448
	44.0882	1.89159	654.409	0.196801
	44.0882	1.95009	654.409	0.255451
	44.0882	1.95186	654.409	0.25715
	44.0882	1.95434	654.409	0.275826
	44.0882	2.01036	654.409	0.315882
	44.0882	2.01276	654.409	0.331057
	44.0882	2.01451	654.409	0.332996
	44.0882	2.07293	654.409	0.389262
	44.0882	2.13854	654.409	3.86189
	44.0882	2.197	654.409	3.92008
	44.0882	2.19877	654.409	3.92186
	44.0882	2.20097	654.409	3.9231
	44.0882	2.25723	654.409	3.98005
	44.0882	2.25937	654.409	3.98128
	44.0882	2.26117	654.409	3.98306
	44.0882	2.31956	654.409	4.04123
	48.0962	-3.6751e-05	654.81	-0.000891834
	48.0962	1.49991e-06	654.81	0.00139803
	48.0962	0.00177989	654.81	0.00306416
	48.0962	0.00184821	654.81	0.00430862
	48.0962	0.00251869	654.81	0.0172588
	48.0962	0.00252599	654.81	0.017559
	48.0962	0.00444625	654.81	0.0180588
	48.0962	0.00446767	654.81	0.0184436
	48.0962	1.88037	654.81	0.195681
	48.0962	1.93887	654.81	0.254331
	48.0962	1.94064	654.81	0.256029
	48.0962	1.94313	654.81	0.274781
	48.0962	1.99914	654.81	0.314761
	48.0962	2.00155	654.81	0.329988
	48.0962	2.00331	654.81	0.331928
	48.0962	2.06173	654.81	0.388178
	48.0962	2.14976	654.81	3.86301
	48.0962	2.20822	654.81	3.92121
	48.0962	2.20999	654.81	3.92298
	48.0962	2.21218	654.81	3.92423
	48.0962	2.26845	654.81	3.98118
	48.0962	2.27058	654.81	3.9824
	48.0962	2.27238	654.81	3.98418
	48.0962	2.33077	654.81	4.04236
	52.1042	-4.14312e-05	655.21	-0.000969827
	52.1042	3.23033e-08	655.21	0.00134348
	52.1042	0.00176882	655.21	0.00301179
	52.1042	0.00184217	655.21	0.00427023
	52.1042	0.00252393	655.21	0.0172579
	52.1042	0.00253115	655.21	0.0175586
	52.1042	0.00444531	655.21	0.0180564
	52.1042	0.00446852	655.21	0.0184424
	52.1042	1.86914	655.21	0.194561
	52.1042	1.92764	655.21	0.25321
	52.1042	1.92941	655.21	0.254908
	52.1042	1.93192	655.21	0.273737
	52.1042	1.98792	655.21	0.31364
	52.1042	1.99034	655.21	0.328918
	52.1042	1.9921	655.21	0.330859
	52.1042	2.05052	655.21	0.387094
	52.1042	2.16099	655.21	3.86413
	52.1042	2.21944	655.21	3.92233
	52.1042	2.22121	655.21	3.9241
	52.1042	2.22339	655.21	3.92535
	52.1042	2.27967	655.21	3.9823
	52.1042	2.28179	655.21	3.98353
	52.1042	2.28358	655.21	3.9853
	52.1042	2.34198	655.21	4.04348
	56.1122	-4.63651e-05	655.611	-0.00104841
	56.1122	-1.68284e-06	655.611	0.00128858
	56.1122	0.00175724	655.611	0.00295908
	56.1122	0.00183551	655.611	0.00423162
	56.1122	0.00252953	655.611	0.017257
	56.1122	0.00253654	655.611	0.0175582
	56.1122	0.00444436	655.611	0.018054
	56.1122	0.00446935	655.611	0.0184411
	56.1122	1.85792	655.611	0.193442
	56.1122	1.91642	655.611	0.252089
	56.1122	1.91819	655.611	0.253787
	56.1122	1.92071	655.611	0.272693
	56.1122	1.9767	655.611	0.312519
	56.1122	1.97913	655.611	0.327849
	56.1122	1.98089	655.611	0.329791
	56.1122	2.03932	655.611	0.386011
	56.1122	2.17221	655.611	3.86526
	56.1122	2.23067	655.611	3.92345
	56.1122	2.23244	655.611	3.92522
	56.1122	2.23461	655.611	3.92647
	56.1122	2.29089	655.611	3.98342
	56.1122	2.293	655.611	3.98465
	56.1122	2.29479	655.611	3.98642
	56.1122	2.35319	655.611	4.0446
	60.1202	-5.1554e-05	656.012	-0.0011276
	60.1202	-3.64635e-06	656.012	0.00123331
	60.1202	0.00174517	656.012	0.00290603
	60.1202	0.00182825	656.012	0.00419279
	60.1202	0.00253545	656.012	0.0172561
	60.1202	0.00254214	656.012	0.0175578
	60.1202	0.00444341	656.012	0.0180516
	60.1202	0.00447019	656.012	0.0184398
	60.1202	1.84669	656.012	0.192322
	60.1202	1.9052	656.012	0.250969
	60.1202	1.90697	656.012	0.252666
	60.1202	1.9095	656.012	0.271649
	60.1202	1.96547	656.012	0.311397
	60.1202	1.96793	656.012	0.32678
	60.1202	1.96969	656.012	0.328724
	60.1202	2.02811	656.012	0.384928
	60.1202	2.18344	656.012	3.86638
	60.1202	2.24189	656.012	3.92457
	60.1202	2.24366	656.012	3.92635
	60.1202	2.24582	656.012	3.92759
	60.1202	2.30212	656.012	3.98454
	60.1202	2.30421	656.012	3.98577
	60.1202	2.306	656.012	3.98754
	60.1202	2.3644	656.012	4.04572
	64.1283	-5.69992e-05	656.413	-0.00120739
	64.1283	-5.85916e-06	656.413	0.00117767
	64.1283	0.00173262	656.413	0.00285262
	64.1283	0.0018204	656.413	0.00415373
	64.1283	0.00254168	656.413	0.0172552
	64.1283	0.00254793	656.413	0.0175574
	64.1283	0.00444245	656.413	0.0180491
	64.1283	0.00447101	656.413	0.0184386
	64.1283	1.83547	656.413	0.191203
	64.1283	1.89398	656.413	0.249848
	64.1283	1.89574	656.413	0.251545
	64.1283	1.89829	656.413	0.270606
	64.1283	1.95425	656.413	0.310276
	64.1283	1.95672	656.413	0.325712
	64.1283	1.95848	656.413	0.327657
	64.1283	2.01691	656.413	0.383845
	64.1283	2.19466	656.413	3.8675
	64.1283	2.25311	656.413	3.9257
	64.1283	2.25488	656.413	3.92747
	64.1283	2.25703	656.413	3.92871
	64.1283	2.31334	656.413	3.98566
	64.1283	2.31542	656.413	3.98689
	64.1283	2.31721	656.413	3.98866
	64.1283	2.37561	656.413	4.04684
	68.1363	-6.27023e-05	656.814	-0.0012878
	68.1363	-8.32228e-06	656.814	0.00112167
	68.1363	0.00171962	656.814	0.00279886
	68.1363	0.001812	656.814	0.00411444
	68.1363	0.0025482	656.814	0.0172542
	68.1363	0.00255391	656.814	0.0175569
	68.1363	0.00444149	656.814	0.0180466
	68.1363	0.00447184	656.814	0.0184373
	68.1363	1.82424	656.814	0.190083
	68.1363	1.88275	656.814	0.248728
	68.1363	1.88452	656.814	0.250424
	68.1363	1.88709	656.814	0.269564
	68.1363	1.94303	656.814	0.309155
	68.1363	1.94551	656.814	0.324644
	68.1363	1.94727	656.814	0.32659
	68.1363	2.0057	656.814	0.382763
	68.1363	2.20589	656.814	3.86862
	68.1363	2.26434	656.814	3.92682
	68.1363	2.26611	656.814	3.92859
	68.1363	2.26824	656.814	3.92984
	68.1363	2.32456	656.814	3.98679
	68.1363	2.32664	656.814	3.98801
	68.1363	2.32842	656.814	3.98979
	68.1363	2.38682	656.814	4.04796
	72.1443	-6.86648e-05	657.214	-0.00136882
	72.1443	-1.10368e-05	657.214	0.00106529
	72.1443	0.00170617	657.214	0.00274475
	72.1443	0.00180306	657.214	0.00407493
	72.1443	0.00255498	657.214	0.0172533
	72.1443	0.00256004	657.214	0.0175565
	72.1443	0.00444052	657.214	0.0180441
	72.1443	0.00447266	657.214	0.018436
	72.1443	1.81302	657.214	0.188964
	72.1443	1.87153	657.214	0.247607
	72.1443	1.8733	657.214	0.249303
	72.1443	1.87588	657.214	0.268523
	72.1443	1.93181	657.214	0.308034
	72.1443	1.93431	657.214	0.323576
	72.1443	1.93607	657.214	0.325523
	72.1443	1.9945	657.214	0.38168
	72.1443	2.21711	657.214	3.86975
	72.1443	2.27556	657.214	3.92794
	72.1443	2.27733	657.214	3.92971
	72.1443	2.27946	657.214	3.93096
	72.1443	2.33578	657.214	3.98791
	72.1443	2.33785	657.214	3.98914
	72.1443	2.33963	657.214	3.99091
	72.1443	2.39803	657.214	4.04909
	76.1523	-7.48886e-05	657.615	-0.00145047
	76.1523	-1.40039e-05	657.615	0.00100853
	76.1523	0.00169229	657.615	0.00269027
	76.1523	0.00179359	657.615	0.00403518
	76.1523	0.00256201	657.615	0.0172523
	76.1523	0.00256632	657.615	0.017556
	76.1523	0.00443955	657.615	0.0180415
	76.1523	0.00447348	657.615	0.0184347
	76.1523	1.80179	657.615	0.187845
	76.1523	1.86031	657.615	0.246486
	76.1523	1.86207	657.615	0.248182
	76.1523	1.86467	657.615	0.267482
	76.1523	1.92059	657.615	0.306913
	76.1523	1.9231	657.615	0.322508
	76.1523	1.92486	657.615	0.324457
	76.1523	1.98329	657.615	0.380598
	76.1523	2.22834	657.615	3.87087
	76.1523	2.28678	657.615	3.92906
	76.1523	2.28855	657.615	3.93083
	76.1523	2.29067	657.615	3.93208
	76.1523	2.347	657.615	3.98903
	76.1523	2.34906	657.615	3.99026
	76.1523	2.35084	657.615	3.99203
	76.1523	2.40924	657.615	4.05021
	80.1603	-8.13753e-05	658.016	-0.00153275
	80.1603	-1.72248e-05	658.016	0.000951384
	80.1603	0.00167799	658.016	0.00263544
	80.1603	0.00178363	658.016	0.0039952
	80.1603	0.00256926	658.016	0.0172513
	80.1603	0.00257273	658.016	0.0175556
	80.1603	0.00443857	658.016	0.018039
	80.1603	0.00447429	658.016	0.0184333
	80.1603	1.79057	658.016	0.186725
	80.1603	1.84908	658.016	0.245366
	80.1603	1.85085	658.016	0.247061
	80.1603	1.85346	658.016	0.266441
	80.1603	1.90937	658.016	0.305792
	80.1603	1.91189	658.016	0.321441
	80.1603	1.91365	658.016	0.323392
	80.1603	1.97209	658.016	0.379516
	80.1603	2.23956	658.016	3.87199
	80.1603	2.29801	658.016	3.93019
	80.1603	2.29978	658.016	3.93196
	80.1603	2.30188	658.016	3.9332
	80.1603	2.35822	658.016	3.99015
	80.1603	2.36027	658.016	3.99138
	80.1603	2.36206	658.016	3.99315
	80.1603	2.42045	658.016	4.05133
	84.1683	-8.81268e-05	658.417	-0.00161568
	84.1683	-2.07009e-05	658.417	0.000893858
	84.1683	0.00166328	658.417	0.00258023
	84.1683	0.00177318	658.417	0.00395499
	84.1683	0.00257671	658.417	0.0172503
	84.1683	0.00257925	658.417	0.0175551
	84.1683	0.00443759	658.417	0.0180363
	84.1683	0.0044751	658.417	0.018432
	84.1683	1.77935	658.417	0.185606
	84.1683	1.83786	658.417	0.244245
	84.1683	1.83963	658.417	0.24594
	84.1683	1.84226	658.417	0.265402
	84.1683	1.89815	658.417	0.30467
	84.1683	1.90069	658.417	0.320375
	84.1683	1.90245	658.417	0.322326
	84.1683	1.96088	658.417	0.378434
	84.1683	2.25079	658.417	3.87311
	84.1683	2.30923	658.417	3.93131
	84.1683	2.311	658.417	3.93308
	84.1683	2.31309	658.417	3.93432
	84.1683	2.36944	658.417	3.99128
	84.1683	2.37148	658.417	3.9925
	84.1683	2.37327	658.417	3.99427
	84.1683	2.43166	658.417	4.05245
	88.1764	-9.51451e-05	658.818	-0.00169924
	88.1764	-2.44336e-05	658.818	0.000835942
	88.1764	0.00164818	658.818	0.00252466
	88.1764	0.00176227	658.818	0.00391454
	88.1764	0.00258435	658.818	0.0172493
	88.1764	0.00258588	658.818	0.0175546
	88.1764	0.00443661	658.818	0.0180337
	88.1764	0.0044759	658.818	0.0184306
	88.1764	1.76812	658.818	0.184487
	88.1764	1.82664	658.818	0.243125
	88.1764	1.82841	658.818	0.244819
	88.1764	1.83105	658.818	0.264363
	88.1764	1.88692	658.818	0.303549
	88.1764	1.88948	658.818	0.319308
	88.1764	1.89124	658.818	0.321261
	88.1764	1.94968	658.818	0.377353
	88.1764	2.26201	658.818	3.87424
	88.1764	2.32045	658.818	3.93243
	88.1764	2.32222	658.818	3.9342
	88.1764	2.32431	658.818	3.93545
	88.1764	2.38067	658.818	3.9924
	88.1764	2.38269	658.818	3.99362
	88.1764	2.38448	658.818	3.9954
	88.1764	2.44287	658.818	4.05357
	92.1844	-0.000102432	659.218	-0.00178346
	92.1844	-2.84245e-05	659.218	0.000777634
	92.1844	0.00163269	659.218	0.00246872
	92.1844	0.0017509	659.218	0.00387385
	92.1844	0.00259216	659.218	0.0172483
	92.1844	0.0025926	659.218	0.0175541
	92.1844	0.00443562	659.218	0.018031
	92.1844	0.0044767	659.218	0.0184292
	92.1844	1.7569	659.218	0.183367
	92.1844	1.81541	659.218	0.242004
	92.1844	1.81718	659.218	0.243698
	92.1844	1.81984	659.218	0.263324
	92.1844	1.8757	659.218	0.302428
	92.1844	1.87827	659.218	0.318243
	92.1844	1.88004	659.218	0.320197
	92.1844	1.93847	659.218	0.376272
	92.1844	2.27324	659.218	3.87536
	92.1844	2.33168	659.218	3.93355
	92.1844	2.33345	659.218	3.93532
	92.1844	2.33552	659.218	3.93657
	92.1844	2.39189	659.218	3.99352
	92.1844	2.39391	659.218	3.99474
	92.1844	2.39569	659.218	3.99652
	92.1844	2.45408	659.218	4.05469
	96.1924	-0.000109991	659.619	-0.00186834
	96.1924	-3.26751e-05	659.619	0.000718929
	96.1924	0.00161682	659.619	0.0024124
	96.1924	0.00173909	659.619	0.00383292
	96.1924	0.00259941	659.619	0.0172473
	96.1924	0.00260013	659.619	0.0175536
	96.1924	0.00443463	659.619	0.0180283
	96.1924	0.00447749	659.619	0.0184279
	96.1924	1.74567	659.619	0.182248
	96.1924	1.80419	659.619	0.240884
	96.1924	1.80596	659.619	0.242577
	96.1924	1.80864	659.619	0.262287
	96.1924	1.86448	659.619	0.301307
	96.1924	1.86707	659.619	0.317177
	96.1924	1.86883	659.619	0.319132
	96.1924	1.92727	659.619	0.375191
	96.1924	2.28446	659.619	3.87648
	96.1924	2.3429	659.619	3.93468
	96.1924	2.34467	659.619	3.93645
	96.1924	2.34673	659.619	3.93769
	96.1924	2.40311	659.619	3.99464
	96.1924	2.40512	659.619	3.99587
	96.1924	2.4069	659.619	3.99764
	96.1924	2.46529	659.619	4.05582
	100.2	-0.000117822	660.02	-0.00195389
	100.2	-3.71872e-05	660.02	0.000659825
	100.2	0.00160058	660.02	0.00235569
	100.2	0.00172686	660.02	0.00379175
	100.2	0.00260628	660.02	0.0172462
	100.2	0.00260823	660.02	0.0175531
	100.2	0.00443363	660.02	0.0180256
	100.2	0.00447828	660.02	0.0184264
	100.2	1.73445	660.02	0.181129
	100.2	1.79297	660.02	0.239763
	100.2	1.79474	660.02	0.241457
	100.2	1.79743	660.02	0.26125
	100.2	1.85326	660.02	0.300186
	100.2	1.85586	660.02	0.316112
	100.2	1.85763	660.02	0.318069
	100.2	1.91606	660.02	0.37411
	100.2	2.29569	660.02	3.8776
	100.2	2.35412	660.02	3.9358
	100.2	2.35589	660.02	3.93757
	100.2	2.35795	660.02	3.93881
	100.2	2.41433	660.02	3.99576
	100.2	2.41633	660.02	3.99699
	100.2	2.41811	660.02	3.99876
	100.2	2.4765	660.02	4.05694
	104.208	-0.000125929	660.421	-0.00204011
	104.208	-4.19626e-05	660.421	0.000600316
	104.208	0.00158397	660.421	0.00229861
	104.208	0.00171422	660.421	0.00375033
	104.208	0.00261322	660.421	0.0172451
	104.208	0.00261646	660.421	0.0175525
	104.208	0.00443263	660.421	0.0180228
	104.208	0.00447907	660.421	0.018425
	104.208	1.72322	660.421	0.18001
	104.208	1.78175	660.421	0.238643
	104.208	1.78351	660.421	0.240336
	104.208	1.78622	660.421	0.260213
	104.208	1.84204	660.421	0.299065
	104.208	1.84466	660.421	0.315047
	104.208	1.84642	660.421	0.317005
	104.208	1.90486	660.421	0.373029
	104.208	2.30691	660.421	3.87873
	104.208	2.36535	660.421	3.93692
	104.208	2.36712	660.421	3.93869
	104.208	2.36916	660.421	3.93993
	104.208	2.42555	660.421	3.99689
	104.208	2.42754	660.421	3.99811
	104.208	2.42932	660.421	3.99988
	104.208	2.48771	660.421	4.05806
	108.216	-0.000134315	660.822	-0.00212702
	108.216	-4.70031e-05	660.822	0.000540399
	108.216	0.001567	660.822	0.00224113
	108.216	0.00170117	660.822	0.00370866
	108.216	0.00262021	660.822	0.0172441
	108.216	0.0026248	660.822	0.017552
	108.216	0.00443162	660.822	0.01802
	108.216	0.00447985	660.822	0.0184236
	108.216	1.712	660.822	0.178891
	108.216	1.77052	660.822	0.237522
	108.216	1.77229	660.822	0.239215
	108.216	1.77502	660.822	0.259178
	108.216	1.83082	660.822	0.297944
	108.216	1.83345	660.822	0.313983
	108.216	1.83522	660.822	0.315942
	108.216	1.89365	660.822	0.371949
	108.216	2.31814	660.822	3.87985
	108.216	2.37657	660.822	3.93804
	108.216	2.37834	660.822	3.93981
	108.216	2.38037	660.822	3.94106
	108.216	2.43677	660.822	3.99801
	108.216	2.43876	660.822	3.99923
	108.216	2.44054	660.822	4.001
	108.216	2.49892	660.822	4.05918
	112.224	-0.000142981	661.222	-0.00221461
	112.224	-5.23108e-05	661.222	0.00048007
	112.224	0.00154968	661.222	0.00218327
	112.224	0.00168774	661.222	0.00366675
	112.224	0.00262725	661.222	0.017243
	112.224	0.00263324	661.222	0.0175514
	112.224	0.00443061	661.222	0.0180171
	112.224	0.00448063	661.222	0.0184221
	112.224	1.70077	661.222	0.177772
	112.224	1.7593	661.222	0.236402
	112.224	1.76107	661.222	0.238094
	112.224	1.76381	661.222	0.258143
	112.224	1.8196	661.222	0.296823
	112.224	1.82224	661.222	0.312919
	112.224	1.82401	661.222	0.31488
	112.224	1.88245	661.222	0.370869
	112.224	2.32936	661.222	3.88097
	112.224	2.38779	661.222	3.93916
	112.224	2.38956	661.222	3.94094
	112.224	2.39159	661.222	3.94218
	112.224	2.44799	661.222	3.99913
	112.224	2.44997	661.222	4.00035
	112.224	2.45175	661.222	4.00213
	112.224	2.51013	661.222	4.0603
	116.232	-0.000151931	661.623	-0.0023029
	116.232	-5.78877e-05	661.623	0.000419325
	116.232	0.00153201	661.623	0.00212501
	116.232	0.00167392	661.623	0.00362458
	116.232	0.00263433	661.623	0.0172418
	116.232	0.00264176	661.623	0.0175508
	116.232	0.00442959	661.623	0.0180142
	116.232	0.0044814	661.623	0.0184207
	116.232	1.68955	661.623	0.176653
	116.232	1.74808	661.623	0.235282
	116.232	1.74984	661.623	0.236973
	116.232	1.75261	661.623	0.257108
	116.232	1.80838	661.623	0.295701
	116.232	1.81104	661.623	0.311855
	116.232	1.81281	661.623	0.313817
	116.232	1.87125	661.623	0.369789
	116.232	2.34059	661.623	3.88209
	116.232	2.39901	661.623	3.94029
	116.232	2.40078	661.623	3.94206
	116.232	2.4028	661.623	3.9433
	116.232	2.45922	661.623	4.00025
	116.232	2.46118	661.623	4.00148
	116.232	2.46296	661.623	4.00325
	116.232	2.52134	661.623	4.06142
	120.24	-0.000161167	662.024	-0.0023919
	120.24	-6.3736e-05	662.024	0.00035816
	120.24	0.00151399	662.024	0.00206635
	120.24	0.00165972	662.024	0.00358216
	120.24	0.00264144	662.024	0.0172407
	120.24	0.00265037	662.024	0.0175503
	120.24	0.00442857	662.024	0.0180113
	120.24	0.00448217	662.024	0.0184192
	120.24	1.67832	662.024	0.175534
	120.24	1.73685	662.024	0.234161
	120.24	1.73862	662.024	0.235853
	120.24	1.7414	662.024	0.256075
	120.24	1.79715	662.024	0.29458
	120.24	1.79983	662.024	0.310792
	120.24	1.8016	662.024	0.312756
	120.24	1.86004	662.024	0.36871
	120.24	2.35181	662.024	3.88322
	120.24	2.41024	662.024	3.94141
	120.24	2.41201	662.024	3.94318
	120.24	2.41402	662.024	3.94442
	120.24	2.47044	662.024	4.00137
	120.24	2.47239	662.024	4.0026
	120.24	2.47417	662.024	4.00437
	120.24	2.53255	662.024	4.06255
	124.248	-0.000170692	662.425	-0.0024816
	124.248	-6.9858e-05	662.425	0.000296572
	124.248	0.00149562	662.425	0.00200728
	124.248	0.00164516	662.425	0.00353949
	124.248	0.00264858	662.425	0.0172396
	124.248	0.00265904	662.425	0.0175497
	124.248	0.00442754	662.425	0.0180083
	124.248	0.00448293	662.425	0.0184177
	124.248	1.6671	662.425	0.174415
	124.248	1.72563	662.425	0.233041
	124.248	1.7274	662.425	0.234732
	124.248	1.7302	662.425	0.255042
	124.248	1.78593	662.425	0.293459
	124.248	1.78863	662.425	0.309729
	124.248	1.7904	662.425	0.311694
	124.248	1.84884	662.425	0.367631
	124.248	2.36304	662.425	3.88434
	124.248	2.42146	662.425	3.94253
	124.248	2.42323	662.425	3.9443
	124.248	2.42523	662.425	3.94554
	124.248	2.48166	662.425	4.0025
	124.248	2.48361	662.425	4.00372
	124.248	2.48539	662.425	4.00549
	124.248	2.54376	662.425	4.06367
	128.257	-0.000180509	662.826	-0.00257203
	128.257	-7.62562e-05	662.826	0.000234555
	128.257	0.00147691	662.826	0.00194781
	128.257	0.00163023	662.826	0.00349656
	128.257	0.00265574	662.826	0.0172384
	128.257	0.00266777	662.826	0.0175491
	128.257	0.00442651	662.826	0.0180053
	128.257	0.00448369	662.826	0.0184162
	128.257	1.65587	662.826	0.173297
	128.257	1.71441	662.826	0.231921
	128.257	1.71617	662.826	0.233611
	128.257	1.71899	662.826	0.25401
	128.257	1.77471	662.826	0.292338
	128.257	1.77743	662.826	0.308667
	128.257	1.77919	662.826	0.310633
	128.257	1.83764	662.826	0.366552
	128.257	2.37426	662.826	3.88546
	128.257	2.43268	662.826	3.94365
	128.257	2.43445	662.826	3.94542
	128.257	2.43644	662.826	3.94667
	128.257	2.49288	662.826	4.00362
	128.257	2.49482	662.826	4.00484
	128.257	2.4966	662.826	4.00661
	128.257	2.55498	662.826	4.06479
	132.265	-0.000190622	663.226	-0.00266319
	132.265	-8.2933e-05	663.226	0.000172105
	132.265	0.00145786	663.226	0.00188793
	132.265	0.00161495	663.226	0.00345337
	132.265	0.00266292	663.226	0.0172372
	132.265	0.00267655	663.226	0.0175484
	132.265	0.00442547	663.226	0.0180023
	132.265	0.00448445	663.226	0.0184146
	132.265	1.64465	663.226	0.172178
	132.265	1.70318	663.226	0.2308
	132.265	1.70495	663.226	0.23249
	132.265	1.70779	663.226	0.252978
	132.265	1.76349	663.226	0.291217
	132.265	1.76622	663.226	0.307605
	132.265	1.76799	663.226	0.309573
	132.265	1.82643	663.226	0.365473
	132.265	2.38548	663.226	3.88658
	132.265	2.44391	663.226	3.94478
	132.265	2.44568	663.226	3.94655
	132.265	2.44766	663.226	3.94779
	132.265	2.5041	663.226	4.00474
	132.265	2.50603	663.226	4.00596
	132.265	2.50781	663.226	4.00774
	132.265	2.56619	663.226	4.06591
	136.273	-0.000201033	663.627	-0.00275508
	136.273	-8.9891e-05	663.627	0.000109219
	136.273	0.00143847	663.627	0.00182763
	136.273	0.00159931	663.627	0.00340991
	136.273	0.0026701	663.627	0.017236
	136.273	0.00268538	663.627	0.0175478
	136.273	0.00442443	663.627	0.0179992
	136.273	0.00448519	663.627	0.0184131
	136.273	1.63342	663.627	0.171059
	136.273	1.69196	663.627	0.22968
	136.273	1.69373	663.627	0.23137
	136.273	1.69658	663.627	0.251948
	136.273	1.75227	663.627	0.290096
	136.273	1.75502	663.627	0.306543
	136.273	1.75678	663.627	0.308513
	136.273	1.81523	663.627	0.364394
	136.273	2.39671	663.627	3.88771
	136.273	2.45513	663.627	3.9459
	136.273	2.4569	663.627	3.94767
	136.273	2.45887	663.627	3.94891
	136.273	2.51532	663.627	4.00586
	136.273	2.51724	663.627	4.00708
	136.273	2.51902	663.627	4.00886
	136.273	2.5774	663.627	4.06703
	140.281	-0.000211747	664.028	-0.00284771
	140.281	-9.71329e-05	664.028	4.58917e-05
	140.281	0.00141873	664.028	0.00176691
	140.281	0.00158333	664.028	0.00336619
	140.281	0.0026773	664.028	0.0172348
	140.281	0.00269424	664.028	0.0175471
	140.281	0.00442338	664.028	0.0179961
	140.281	0.00448594	664.028	0.0184115
	140.281	1.6222	664.028	0.16994
	140.281	1.68074	664.028	0.22856
	140.281	1.68251	664.028	0.230249
	140.281	1.68538	664.028	0.250918
	140.281	1.74105	664.028	0.288975
	140.281	1.74381	664.028	0.305482
	140.281	1.74558	664.028	0.307453
	140.281	1.80403	664.028	0.363316
	140.281	2.40793	664.028	3.88883
	140.281	2.46635	664.028	3.94702
	140.281	2.46812	664.028	3.94879
	140.281	2.47009	664.028	3.95003
	140.281	2.52654	664.028	4.00699
	140.281	2.52846	664.028	4.00821
	140.281	2.53024	664.028	4.00998
	140.281	2.58861	664.028	4.06815
	144.289	-0.000222766	664.429	-0.0029411
	144.289	-0.000104662	664.429	-1.78807e-05
	144.289	0.00139866	664.429	0.00170577
	144.289	0.001567	664.429	0.0033222
	144.289	0.00268449	664.429	0.0172336
	144.289	0.00270313	664.429	0.0175465
	144.289	0.00442232	664.429	0.0179929
	144.289	0.00448668	664.429	0.0184099
	144.289	1.61097	664.429	0.168822
	144.289	1.66952	664.429	0.22744
	144.289	1.67128	664.429	0.229128
	144.289	1.67417	664.429	0.249889
	144.289	1.72983	664.429	0.287854
	144.289	1.73261	664.429	0.304421
	144.289	1.73438	664.429	0.306394
	144.289	1.79282	664.429	0.362238
	144.289	2.41916	664.429	3.88995
	144.289	2.47758	664.429	3.94814
	144.289	2.47935	664.429	3.94991
	144.289	2.4813	664.429	3.95115
	144.289	2.53777	664.429	4.00811
	144.289	2.53967	664.429	4.00933
	144.289	2.54145	664.429	4.0111
	144.289	2.59982	664.429	4.06928
	148.297	-0.000234094	664.83	-0.00303525
	148.297	-0.00011248	664.83	-8.2103e-05
	148.297	0.00137825	664.83	0.00164421
	148.297	0.00155033	664.83	0.00327795
	148.297	0.00269169	664.83	0.0172323
	148.297	0.00271204	664.83	0.0175458
	148.297	0.00442126	664.83	0.0179897
	148.297	0.00448741	664.83	0.0184083
	148.297	1.59975	664.83	0.167703
	148.297	1.65829	664.83	0.226319
	148.297	1.66006	664.83	0.228008
	148.297	1.66297	664.83	0.24886
	148.297	1.71861	664.83	0.286733
	148.297	1.72141	664.83	0.303361
	148.297	1.72317	664.83	0.305335
	148.297	1.78162	664.83	0.36116
	148.297	2.43038	664.83	3.89107
	148.297	2.4888	664.83	3.94927
	148.297	2.49057	664.83	3.95104
	148.297	2.49252	664.83	3.95228
	148.297	2.54899	664.83	4.00923
	148.297	2.55088	664.83	4.01045
	148.297	2.55266	664.83	4.01222
	148.297	2.61103	664.83	4.0704
	152.305	-0.000245736	665.23	-0.00313017
	152.305	-0.000120591	665.23	-0.000146779
	152.305	0.00135749	665.23	0.00158221
	152.305	0.00153332	665.23	0.00323342
	152.305	0.00269888	665.23	0.0172311
	152.305	0.00272098	665.23	0.0175451
	152.305	0.0044202	665.23	0.0179865
	152.305	0.00448814	665.23	0.0184067
	152.305	1.58853	665.23	0.166585
	152.305	1.64707	665.23	0.225199
	152.305	1.64884	665.23	0.226887
	152.305	1.65177	665.23	0.247833
	152.305	1.70738	665.23	0.285612
	152.305	1.7102	665.23	0.302301
	152.305	1.71197	665.23	0.304277
	152.305	1.77042	665.23	0.360083
	152.305	2.44161	665.23	3.8922
	152.305	2.50002	665.23	3.95039
	152.305	2.50179	665.23	3.95216
	152.305	2.50373	665.23	3.9534
	152.305	2.56021	665.23	4.01035
	152.305	2.5621	665.23	4.01157
	152.305	2.56388	665.23	4.01334
	152.305	2.62224	665.23	4.07152
	156.313	-0.000257695	665.631	-0.00322587
	156.313	-0.000128998	665.631	-0.000211915
	156.313	0.0013364	665.631	0.00151977
	156.313	0.00151597	665.631	0.00318862
	156.313	0.00270606	665.631	0.0172298
	156.313	0.00272992	665.631	0.0175444
	156.313	0.00441913	665.631	0.0179832
	156.313	0.00448887	665.631	0.0184051
	156.313	1.5773	665.631	0.165466
	156.313	1.63585	665.631	0.224079
	156.313	1.63761	665.631	0.225766
	156.313	1.64056	665.631	0.246806
	156.313	1.69616	665.631	0.284491
	156.313	1.699	665.631	0.301242
	156.313	1.70077	665.631	0.303219
	156.313	1.75922	665.631	0.359006
	156.313	2.45283	665.631	3.89332
	156.313	2.51125	665.631	3.95151
	156.313	2.51302	665.631	3.95328
	156.313	2.51494	665.631	3.95452
	156.313	2.57143	665.631	4.01147
	156.313	2.57331	665.631	4.01269
	156.313	2.57509	665.631	4.01447
	156.313	2.63346	665.631	4.07264
	160.321	-0.000269974	666.032	-0.00332235
	160.321	-0.000137705	666.032	-0.000277513
	160.321	0.00131495	666.032	0.00145689
	160.321	0.00149827	666.032	0.00314354
	160.321	0.00271323	666.032	0.0172285
	160.321	0.00273888	666.032	0.0175436
	160.321	0.00441805	666.032	0.0179799
	160.321	0.00448959	666.032	0.0184034
	160.321	1.56608	666.032	0.164348
	160.321	1.62462	666.032	0.222959
	160.321	1.62639	666.032	0.224646
	160.321	1.62936	666.032	0.24578
	160.321	1.68494	666.032	0.28337
	160.321	1.6878	666.032	0.300183
	160.321	1.68957	666.032	0.302161
	160.321	1.74801	666.032	0.357929
	160.321	2.46406	666.032	3.89444
	160.321	2.52247	666.032	3.95263
	160.321	2.52424	666.032	3.9544
	160.321	2.52616	666.032	3.95564
	160.321	2.58265	666.032	4.0126
	160.321	2.58452	666.032	4.01382
	160.321	2.5863	666.032	4.01559
	160.321	2.64467	666.032	4.07376
	164.329	-0.000282579	666.433	-0.00341963
	164.329	-0.000146714	666.433	-0.00034358
	164.329	0.00129316	666.433	0.00139357
	164.329	0.00148025	666.433	0.00309818
	164.329	0.00272039	666.433	0.0172271
	164.329	0.00274784	666.433	0.0175429
	164.329	0.00441697	666.433	0.0179765
	164.329	0.0044903	666.433	0.0184017
	164.329	1.55485	666.433	0.16323
	164.329	1.6134	666.433	0.221839
	164.329	1.61517	666.433	0.223525
	164.329	1.61816	666.433	0.244754
	164.329	1.67372	666.433	0.282249
	164.329	1.6766	666.433	0.299124
	164.329	1.67836	666.433	0.301105
	164.329	1.73681	666.433	0.356852
	164.329	2.47528	666.433	3.89556
	164.329	2.53369	666.433	3.95375
	164.329	2.53546	666.433	3.95553
	164.329	2.53737	666.433	3.95676
	164.329	2.59387	666.433	4.01372
	164.329	2.59574	666.433	4.01494
	164.329	2.59751	666.433	4.01671
	164.329	2.65588	666.433	4.07488
	168.337	-0.000295514	666.834	-0.00351771
	168.337	-0.00015603	666.834	-0.000410119
	168.337	0.00127102	666.834	0.0013298
	168.337	0.00146188	666.834	0.00305255
	168.337	0.00272754	666.834	0.0172258
	168.337	0.0027568	666.834	0.0175421
	168.337	0.00441589	666.834	0.0179731
	168.337	0.00449101	666.834	0.0184
	168.337	1.54363	666.834	0.162112
	168.337	1.60218	666.834	0.220719
	168.337	1.60394	666.834	0.222404
	168.337	1.60696	666.834	0.24373
	168.337	1.6625	666.834	0.281128
	168.337	1.66539	666.834	0.298066
	168.337	1.66716	666.834	0.300048
	168.337	1.72561	666.834	0.355776
	168.337	2.48651	666.834	3.89669
	168.337	2.54492	666.834	3.95488
	168.337	2.54669	666.834	3.95665
	168.337	2.54859	666.834	3.95789
	168.337	2.60509	666.834	4.01484
	168.337	2.60695	666.834	4.01606
	168.337	2.60873	666.834	4.01783
	168.337	2.66709	666.834	4.07601
	172.345	-0.000308783	667.234	-0.00361661
	172.345	-0.000165655	667.234	-0.000477135
	172.345	0.00124853	667.234	0.00126557
	172.345	0.00144317	667.234	0.00300662
	172.345	0.00273466	667.234	0.0172244
	172.345	0.00276576	667.234	0.0175413
	172.345	0.00441479	667.234	0.0179696
	172.345	0.00449172	667.234	0.0183983
	172.345	1.5324	667.234	0.160993
	172.345	1.59095	667.234	0.219599
	172.345	1.59272	667.234	0.221284
	172.345	1.59575	667.234	0.242706
	172.345	1.65128	667.234	0.280007
	172.345	1.65419	667.234	0.297009
	172.345	1.65596	667.234	0.298992
	172.345	1.71441	667.234	0.3547
	172.345	2.49773	667.234	3.89781
	172.345	2.55614	667.234	3.956
	172.345	2.55791	667.234	3.95777
	172.345	2.5598	667.234	3.95901
	172.345	2.61632	667.234	4.01596
	172.345	2.61816	667.234	4.01718
	172.345	2.61994	667.234	4.01895
	172.345	2.6783	667.234	4.07713
	176.353	-0.000322392	667.635	-0.00371633
	176.353	-0.000175594	667.635	-0.000544634
	176.353	0.00122568	667.635	0.00120089
	176.353	0.00142412	667.635	0.00296042
	176.353	0.00274177	667.635	0.017223
	176.353	0.00277471	667.635	0.0175405
	176.353	0.00441369	667.635	0.0179661
	176.353	0.00449242	667.635	0.0183966
	176.353	1.52118	667.635	0.159875
	176.353	1.57973	667.635	0.218478
	176.353	1.5815	667.635	0.220163
	176.353	1.58455	667.635	0.241683
	176.353	1.64006	667.635	0.278886
	176.353	1.64299	667.635	0.295952
	176.353	1.64476	667.635	0.297936
	176.353	1.70321	667.635	0.353624
	176.353	2.50896	667.635	3.89893
	176.353	2.56736	667.635	3.95712
	176.353	2.56913	667.635	3.95889
	176.353	2.57102	667.635	3.96013
	176.353	2.62754	667.635	4.01708
	176.353	2.62938	667.635	4.0183
	176.353	2.63115	667.635	4.02008
	176.353	2.68952	667.635	4.07825
	180.361	-0.000336344	668.036	-0.00381689
	180.361	-0.000185851	668.036	-0.00061262
	180.361	0.00120247	668.036	0.00113574
	180.361	0.00140473	668.036	0.00291392
	180.361	0.00274885	668.036	0.0172216
	180.361	0.00278365	668.036	0.0175397
	180.361	0.00441259	668.036	0.0179625
	180.361	0.00449311	668.036	0.0183948
	180.361	1.50995	668.036	0.158757
	180.361	1.56851	668.036	0.217358
	180.361	1.57028	668.036	0.219043
	180.361	1.57335	668.036	0.240661
	180.361	1.62884	668.036	0.277765
	180.361	1.63179	668.036	0.294895
	180.361	1.63356	668.036	0.296881
	180.361	1.69201	668.036	0.352549
	180.361	2.52018	668.036	3.90005
	180.361	2.57858	668.036	3.95824
	180.361	2.58036	668.036	3.96001
	180.361	2.58223	668.036	3.96125
	180.361	2.63876	668.036	4.01821
	180.361	2.64059	668.036	4.01942
	180.361	2.64237	668.036	4.0212
	180.361	2.70073	668.036	4.07937
	184.369	-0.000350645	668.437	-0.00391828
	184.369	-0.00019643	668.437	-0.000681098
	184.369	0.0011789	668.437	0.00107012
	184.369	0.001385	668.437	0.00286713
	184.369	0.00275591	668.437	0.0172202
	184.369	0.00279258	668.437	0.0175389
	184.369	0.00441148	668.437	0.0179589
	184.369	0.0044938	668.437	0.0183931
	184.369	1.49873	668.437	0.157639
	184.369	1.55729	668.437	0.216238
	184.369	1.55905	668.437	0.217922
	184.369	1.56215	668.437	0.23964
	184.369	1.61761	668.437	0.276644
	184.369	1.62059	668.437	0.293839
	184.369	1.62236	668.437	0.295827
	184.369	1.68081	668.437	0.351473
	184.369	2.53141	668.437	3.90118
	184.369	2.58981	668.437	3.95937
	184.369	2.59158	668.437	3.96114
	184.369	2.59345	668.437	3.96237
	184.369	2.64998	668.437	4.01933
	184.369	2.65181	668.437	4.02055
	184.369	2.65358	668.437	4.02232
	184.369	2.71194	668.437	4.08049
	188.377	-0.0003653	668.838	-0.00402053
	188.377	-0.000207335	668.838	-0.000750073
	188.377	0.00115496	668.838	0.00100403
	188.377	0.00136492	668.838	0.00282005
	188.377	0.00276295	668.838	0.0172188
	188.377	0.0028015	668.838	0.017538
	188.377	0.00441036	668.838	0.0179552
	188.377	0.00449448	668.838	0.0183913
	188.377	1.4875	668.838	0.156521
	188.377	1.54606	668.838	0.215118
	188.377	1.54783	668.838	0.216802
	188.377	1.55095	668.838	0.23862
	188.377	1.60639	668.838	0.275523
	188.377	1.60939	668.838	0.292783
	188.377	1.61116	668.838	0.294773
	188.377	1.66961	668.838	0.350398
	188.377	2.54263	668.838	3.9023
	188.377	2.60103	668.838	3.96049
	188.377	2.6028	668.838	3.96226
	188.377	2.60466	668.838	3.9635
	188.377	2.6612	668.838	4.02045
	188.377	2.66302	668.838	4.02167
	188.377	2.6648	668.838	4.02344
	188.377	2.72315	668.838	4.08161
	192.385	-0.000380314	669.238	-0.00412364
	192.385	-0.000218571	669.238	-0.00081955
	192.385	0.00113064	669.238	0.000937465
	192.385	0.00134449	669.238	0.00277267
	192.385	0.00276996	669.238	0.0172173
	192.385	0.0028104	669.238	0.0175371
	192.385	0.00440923	669.238	0.0179514
	192.385	0.00449516	669.238	0.0183894
	192.385	1.47628	669.238	0.155404
	192.385	1.53484	669.238	0.213998
	192.385	1.53661	669.238	0.215681
	192.385	1.53975	669.238	0.2376
	192.385	1.59517	669.238	0.274403
	192.385	1.59819	669.238	0.291728
	192.385	1.59996	669.238	0.293719
	192.385	1.65841	669.238	0.349324
	192.385	2.55386	669.238	3.90342
	192.385	2.61225	669.238	3.96161
	192.385	2.61402	669.238	3.96338
	192.385	2.61588	669.238	3.96462
	192.385	2.67242	669.238	4.02157
	192.385	2.67423	669.238	4.02279
	192.385	2.67601	669.238	4.02456
	192.385	2.73437	669.238	4.08274
	196.393	-0.000395694	669.639	-0.00422761
	196.393	-0.000230142	669.639	-0.000889534
	196.393	0.00110595	669.639	0.000870414
	196.393	0.00132371	669.639	0.00272499
	196.393	0.00277694	669.639	0.0172158
	196.393	0.00281928	669.639	0.0175362
	196.393	0.0044081	669.639	0.0179477
	196.393	0.00449583	669.639	0.0183876
	196.393	1.46505	669.639	0.154286
	196.393	1.52362	669.639	0.212879
	196.393	1.52538	669.639	0.214561
	196.393	1.52855	669.639	0.236582
	196.393	1.58395	669.639	0.273282
	196.393	1.58699	669.639	0.290673
	196.393	1.58876	669.639	0.292666
	196.393	1.64721	669.639	0.348249
	196.393	2.56508	669.639	3.90454
	196.393	2.62348	669.639	3.96273
	196.393	2.62525	669.639	3.9645
	196.393	2.62709	669.639	3.96574
	196.393	2.68364	669.639	4.0227
	196.393	2.68545	669.639	4.02391
	196.393	2.68722	669.639	4.02568
	196.393	2.74558	669.639	4.08386
	200.401	-0.000411445	670.04	-0.00433247
	200.401	-0.000242053	670.04	-0.00096003
	200.401	0.00108087	670.04	0.000802876
	200.401	0.00130257	670.04	0.00267701
	200.401	0.00278389	670.04	0.0172143
	200.401	0.00282814	670.04	0.0175353
	200.401	0.00440697	670.04	0.0179438
	200.401	0.0044965	670.04	0.0183857
	200.401	1.45383	670.04	0.153168
	200.401	1.51239	670.04	0.211759
	200.401	1.51416	670.04	0.213441
	200.401	1.51735	670.04	0.235564
	200.401	1.57273	670.04	0.272161
	200.401	1.57579	670.04	0.289619
	200.401	1.57756	670.04	0.291613
	200.401	1.63601	670.04	0.347175
	200.401	2.57631	670.04	3.90567
	200.401	2.6347	670.04	3.96386
	200.401	2.63647	670.04	3.96563
	200.401	2.63831	670.04	3.96686
	200.401	2.69487	670.04	4.02382
	200.401	2.69666	670.04	4.02503
	200.401	2.69844	670.04	4.02681
	200.401	2.75679	670.04	4.08498
	204.409	-0.000427572	670.441	-0.00443822
	204.409	-0.000254308	670.441	-0.00103104
	204.409	0.0010554	670.441	0.000734845
	204.409	0.00128108	670.441	0.00262872
	204.409	0.00279081	670.441	0.0172128
	204.409	0.00283697	670.441	0.0175343
	204.409	0.00440582	670.441	0.0179399
	204.409	0.00449716	670.441	0.0183838
	204.409	1.44261	670.441	0.152051
	204.409	1.50117	670.441	0.210639
	204.409	1.50294	670.441	0.21232
	204.409	1.50615	670.441	0.234547
	204.409	1.56151	670.441	0.27104
	204.409	1.56459	670.441	0.288565
	204.409	1.56636	670.441	0.290561
	204.409	1.62481	670.441	0.346102
	204.409	2.58753	670.441	3.90679
	204.409	2.64592	670.441	3.96498
	204.409	2.64769	670.441	3.96675
	204.409	2.64953	670.441	3.96798
	204.409	2.70609	670.441	4.02494
	204.409	2.70787	670.441	4.02616
	204.409	2.70965	670.441	4.02793
	204.409	2.768	670.441	4.0861
	208.417	-0.000444083	670.842	-0.00454487
	208.417	-0.000266914	670.842	-0.00110258
	208.417	0.00102953	670.842	0.000666316
	208.417	0.00125922	670.842	0.00258013
	208.417	0.0027977	670.842	0.0172112
	208.417	0.00284578	670.842	0.0175334
	208.417	0.00440467	670.842	0.017936
	208.417	0.00449781	670.842	0.0183819
	208.417	1.43138	670.842	0.150933
	208.417	1.48995	670.842	0.209519
	208.417	1.49171	670.842	0.2112
	208.417	1.49495	670.842	0.233531
	208.417	1.55029	670.842	0.269919
	208.417	1.55339	670.842	0.287511
	208.417	1.55516	670.842	0.289509
	208.417	1.61361	670.842	0.345028
	208.417	2.59876	670.842	3.90791
	208.417	2.65715	670.842	3.9661
	208.417	2.65892	670.842	3.96787
	208.417	2.66074	670.842	3.96911
	208.417	2.71731	670.842	4.02606
	208.417	2.71909	670.842	4.02728
	208.417	2.72087	670.842	4.02905
	208.417	2.77922	670.842	4.08722
	212.425	-0.000460983	671.242	-0.00465243
	212.425	-0.000279874	671.242	-0.00117465
	212.425	0.00100326	671.242	0.000597284
	212.425	0.00123699	671.242	0.00253122
	212.425	0.00280456	671.242	0.0172097
	212.425	0.00285457	671.242	0.0175324
	212.425	0.00440351	671.242	0.017932
	212.425	0.00449846	671.242	0.01838
	212.425	1.42016	671.242	0.149816
	212.425	1.47873	671.242	0.208399
	212.425	1.48049	671.242	0.210079
	212.425	1.48375	671.242	0.232516
	212.425	1.53907	671.242	0.268798
	212.425	1.54219	671.242	0.286459
	212.425	1.54396	671.242	0.288458
	212.425	1.60241	671.242	0.343955
	212.425	2.60998	671.242	3.90903
	212.425	2.66837	671.242	3.96722
	212.425	2.67014	671.242	3.96899
	212.425	2.67196	671.242	3.97023
	212.425	2.72853	671.242	4.02718
	212.425	2.7303	671.242	4.0284
	212.425	2.73208	671.242	4.03017
	212.425	2.79043	671.242	4.08834
	216.433	-0.000478279	671.643	-0.00476092
	216.433	-0.000293196	671.643	-0.00124725
	216.433	0.000976586	671.643	0.000527743
	216.433	0.00121438	671.643	0.00248201
	216.433	0.00281138	671.643	0.0172081
	216.433	0.00286332	671.643	0.0175314
	216.433	0.00440235	671.643	0.0179279
	216.433	0.0044991	671.643	0.018378
	216.433	1.40893	671.643	0.148698
	216.433	1.4675	671.643	0.207279
	216.433	1.46927	671.643	0.208959
	216.433	1.47255	671.643	0.231502
	216.433	1.52784	671.643	0.267677
	216.433	1.53099	671.643	0.285406
	216.433	1.53276	671.643	0.287408
	216.433	1.59121	671.643	0.342882
	216.433	2.62121	671.643	3.91016
	216.433	2.67959	671.643	3.96834
	216.433	2.68136	671.643	3.97012
	216.433	2.68317	671.643	3.97135
	216.433	2.73975	671.643	4.02831
	216.433	2.74152	671.643	4.02952
	216.433	2.74329	671.643	4.03129
	216.433	2.80164	671.643	4.08947
	220.441	-0.000495977	672.044	-0.00487034
	220.441	-0.000306883	672.044	-0.00132039
	220.441	0.000949491	672.044	0.000457689
	220.441	0.0011914	672.044	0.00243247
	220.441	0.00281817	672.044	0.0172064
	220.441	0.00287205	672.044	0.0175303
	220.441	0.00440118	672.044	0.0179238
	220.441	0.00449973	672.044	0.018376
	220.441	1.39771	672.044	0.147581
	220.441	1.45628	672.044	0.20616
	220.441	1.45805	672.044	0.207839
	220.441	1.46136	672.044	0.230489
	220.441	1.51662	672.044	0.266557
	220.441	1.51979	672.044	0.284354
	220.441	1.52156	672.044	0.286358
	220.441	1.58002	672.044	0.34181
	220.441	2.63243	672.044	3.91128
	220.441	2.69082	672.044	3.96947
	220.441	2.69259	672.044	3.97124
	220.441	2.69439	672.044	3.97247
	220.441	2.75097	672.044	4.02943
	220.441	2.75273	672.044	4.03064
	220.441	2.75451	672.044	4.03242
	220.441	2.81285	672.044	4.09059
	224.449	-0.000514086	672.445	-0.0049807
	224.449	-0.000320942	672.445	-0.00139407
	224.449	0.000921972	672.445	0.000387115
	224.449	0.00116804	672.445	0.00238262
	224.449	0.00282492	672.445	0.0172048
	224.449	0.00288075	672.445	0.0175293
	224.449	0.0044	672.445	0.0179196
	224.449	0.00450036	672.445	0.018374
	224.449	1.38648	672.445	0.146464
	224.449	1.44506	672.445	0.20504
	224.449	1.44682	672.445	0.206719
	224.449	1.45016	672.445	0.229477
	224.449	1.5054	672.445	0.265436
	224.449	1.5086	672.445	0.283303
	224.449	1.51037	672.445	0.285308
	224.449	1.56882	672.445	0.340738
	224.449	2.64366	672.445	3.9124
	224.449	2.70204	672.445	3.97059
	224.449	2.70381	672.445	3.97236
	224.449	2.7056	672.445	3.97359
	224.449	2.76219	672.445	4.03055
	224.449	2.76395	672.445	4.03176
	224.449	2.76572	672.445	4.03354
	224.449	2.82407	672.445	4.09171
	228.457	-0.000532612	672.846	-0.00509201
	228.457	-0.00033538	672.846	-0.0014683
	228.457	0.00089402	672.846	0.000316018
	228.457	0.00114428	672.846	0.00233245
	228.457	0.00283164	672.846	0.0172031
	228.457	0.00288942	672.846	0.0175282
	228.457	0.00439881	672.846	0.0179153
	228.457	0.00450098	672.846	0.018372
	228.457	1.37526	672.846	0.145347
	228.457	1.43383	672.846	0.20392
	228.457	1.4356	672.846	0.205598
	228.457	1.43896	672.846	0.228465
	228.457	1.49418	672.846	0.264315
	228.457	1.4974	672.846	0.282252
	228.457	1.49917	672.846	0.284259
	228.457	1.55762	672.846	0.339666
	228.457	2.65488	672.846	3.91352
	228.457	2.71326	672.846	3.97171
	228.457	2.71503	672.846	3.97348
	228.457	2.71682	672.846	3.97472
	228.457	2.77342	672.846	4.03167
	228.457	2.77516	672.846	4.03289
	228.457	2.77694	672.846	4.03466
	228.457	2.83528	672.846	4.09283
	232.465	-0.000551563	673.246	-0.00520429
	232.465	-0.000350202	673.246	-0.00154309
	232.465	0.000865628	673.246	0.00024439
	232.465	0.00112013	673.246	0.00228195
	232.465	0.00283833	673.246	0.0172014
	232.465	0.00289805	673.246	0.017527
	232.465	0.00439761	673.246	0.017911
	232.465	0.0045016	673.246	0.0183699
	232.465	1.36403	673.246	0.14423
	232.465	1.42261	673.246	0.2028
	232.465	1.42438	673.246	0.204478
	232.465	1.42777	673.246	0.227455
	232.465	1.48296	673.246	0.263194
	232.465	1.4862	673.246	0.281202
	232.465	1.48797	673.246	0.283211
	232.465	1.54642	673.246	0.338594
	232.465	2.66611	673.246	3.91465
	232.465	2.72449	673.246	3.97283
	232.465	2.72626	673.246	3.97461
	232.465	2.72804	673.246	3.97584
	232.465	2.78464	673.246	4.03279
	232.465	2.78638	673.246	4.03401
	232.465	2.78815	673.246	4.03578
	232.465	2.84649	673.246	4.09395
	236.473	-0.000570946	673.647	-0.00531755
	236.473	-0.000365414	673.647	-0.00161845
	236.473	0.000836786	673.647	0.000172226
	236.473	0.00109557	673.647	0.00223112
	236.473	0.00284497	673.647	0.0171997
	236.473	0.00290665	673.647	0.0175259
	236.473	0.00439641	673.647	0.0179066
	236.473	0.00450221	673.647	0.0183678
	236.473	1.35281	673.647	0.143113
	236.473	1.41139	673.647	0.201681
	236.473	1.41315	673.647	0.203358
	236.473	1.41657	673.647	0.226446
	236.473	1.47174	673.647	0.262073
	236.473	1.47501	673.647	0.280152
	236.473	1.47678	673.647	0.282163
	236.473	1.53523	673.647	0.337523
	236.473	2.67733	673.647	3.91577
	236.473	2.73571	673.647	3.97396
	236.473	2.73748	673.647	3.97573
	236.473	2.73925	673.647	3.97696
	236.473	2.79586	673.647	4.03392
	236.473	2.79759	673.647	4.03513
	236.473	2.79937	673.647	4.0369
	236.473	2.85771	673.647	4.09507
	240.481	-0.00059077	674.048	-0.00543179
	240.481	-0.000381024	674.048	-0.00169437
	240.481	0.000807486	674.048	9.95216e-05
	240.481	0.00107061	674.048	0.00217996
	240.481	0.00285158	674.048	0.0171979
	240.481	0.00291522	674.048	0.0175247
	240.481	0.0043952	674.048	0.0179022
	240.481	0.00450281	674.048	0.0183657
	240.481	1.34158	674.048	0.141996
	240.481	1.40017	674.048	0.200561
	240.481	1.40193	674.048	0.202238
	240.481	1.40537	674.048	0.225438
	240.481	1.46052	674.048	0.260953
	240.481	1.46381	674.048	0.279103
	240.481	1.46558	674.048	0.281116
	240.481	1.52403	674.048	0.336452
	240.481	2.68856	674.048	3.91689
	240.481	2.74693	674.048	3.97508
	240.481	2.7487	674.048	3.97685
	240.481	2.75047	674.048	3.97808
	240.481	2.80708	674.048	4.03504
	240.481	2.8088	674.048	4.03625
	240.481	2.81058	674.048	4.03802
	240.481	2.86892	674.048	4.0962
	244.489	-0.000611043	674.449	-0.00554703
	244.489	-0.000397038	674.449	-0.00177086
	244.489	0.000777719	674.449	2.62699e-05
	244.489	0.00104522	674.449	0.00212847
	244.489	0.00285815	674.449	0.0171962
	244.489	0.00292375	674.449	0.0175235
	244.489	0.00439398	674.449	0.0178977
	244.489	0.0045034	674.449	0.0183636
	244.489	1.33036	674.449	0.140879
	244.489	1.38894	674.449	0.199442
	244.489	1.39071	674.449	0.201118
	244.489	1.39418	674.449	0.22443
	244.489	1.4493	674.449	0.259832
	244.489	1.45261	674.449	0.278055
	244.489	1.45438	674.449	0.280069
	244.489	1.51283	674.449	0.335381
	244.489	2.69978	674.449	3.91801
	244.489	2.75816	674.449	3.9762
	244.489	2.75993	674.449	3.97797
	244.489	2.76168	674.449	3.9792
	244.489	2.8183	674.449	4.03616
	244.489	2.82002	674.449	4.03737
	244.489	2.82179	674.449	4.03915
	244.489	2.88013	674.449	4.09732
	248.497	-0.000631773	674.85	-0.00566329
	248.497	-0.000413464	674.85	-0.00184794
	248.497	0.000747474	674.85	-4.75346e-05
	248.497	0.00101942	674.85	0.00207664
	248.497	0.00286469	674.85	0.0171944
	248.497	0.00293225	674.85	0.0175223
	248.497	0.00439275	674.85	0.0178931
	248.497	0.00450399	674.85	0.0183614
	248.497	1.31914	674.85	0.139763
	248.497	1.37772	674.85	0.198322
	248.497	1.37949	674.85	0.199997
	248.497	1.38298	674.85	0.223424
	248.497	1.43807	674.85	0.258711
	248.497	1.44142	674.85	0.277007
	248.497	1.44319	674.85	0.279023
	248.497	1.50164	674.85	0.334311
	248.497	2.71101	674.85	3.91914
	248.497	2.76938	674.85	3.97732
	248.497	2.77115	674.85	3.97909
	248.497	2.7729	674.85	3.98033
	248.497	2.82952	674.85	4.03728
	248.497	2.83123	674.85	4.0385
	248.497	2.83301	674.85	4.04027
	248.497	2.89135	674.85	4.09844
	252.505	-0.00065297	675.251	-0.00578057
	252.505	-0.000430308	675.251	-0.0019256
	252.505	0.000716742	675.251	-0.000121898
	252.505	0.000993175	675.251	0.00202447
	252.505	0.00287118	675.251	0.0171925
	252.505	0.00294071	675.251	0.017521
	252.505	0.00439152	675.251	0.0178884
	252.505	0.00450457	675.251	0.0183592
	252.505	1.30791	675.251	0.138646
	252.505	1.3665	675.251	0.197203
	252.505	1.36826	675.251	0.198877
	252.505	1.37179	675.251	0.222419
	252.505	1.42685	675.251	0.25759
	252.505	1.43022	675.251	0.275959
	252.505	1.43199	675.251	0.277977
	252.505	1.49044	675.251	0.333241
	252.505	2.72223	675.251	3.92026
	252.505	2.7806	675.251	3.97845
	252.505	2.78237	675.251	3.98022
	252.505	2.78412	675.251	3.98145
	252.505	2.84074	675.251	4.03841
	252.505	2.84245	675.251	4.03962
	252.505	2.84422	675.251	4.04139
	252.505	2.90256	675.251	4.09956
	256.513	-0.000674643	675.651	-0.00589888
	256.513	-0.000447579	675.651	-0.00200385
	256.513	0.000685511	675.651	-0.000196826
	256.513	0.000966494	675.651	0.00197196
	256.513	0.00287764	675.651	0.0171907
	256.513	0.00294913	675.651	0.0175197
	256.513	0.00439027	675.651	0.0178837
	256.513	0.00450514	675.651	0.018357
	256.513	1.29669	675.651	0.13753
	256.513	1.35528	675.651	0.196083
	256.513	1.35704	675.651	0.197757
	256.513	1.3606	675.651	0.221414
	256.513	1.41563	675.651	0.25647
	256.513	1.41903	675.651	0.274912
	256.513	1.4208	675.651	0.276932
	256.513	1.47925	675.651	0.332172
	256.513	2.73346	675.651	3.92138
	256.513	2.79182	675.651	3.97957
	256.513	2.7936	675.651	3.98134
	256.513	2.79533	675.651	3.98257
	256.513	2.85197	675.651	4.03953
	256.513	2.85366	675.651	4.04074
	256.513	2.85544	675.651	4.04251
	256.513	2.91377	675.651	4.10068
	260.521	-0.000696802	676.052	-0.00601824
	260.521	-0.000465284	676.052	-0.00208271
	260.521	0.000653772	676.052	-0.000272325
	260.521	0.000939362	676.052	0.0019191
	260.521	0.00288405	676.052	0.0171888
	260.521	0.00295752	676.052	0.0175183
	260.521	0.00438902	676.052	0.0178789
	260.521	0.00450571	676.052	0.0183548
	260.521	1.28546	676.052	0.136414
	260.521	1.34405	676.052	0.194964
	260.521	1.34582	676.052	0.196637
	260.521	1.3494	676.052	0.220411
	260.521	1.40441	676.052	0.255349
	260.521	1.40783	676.052	0.273866
	260.521	1.40961	676.052	0.275888
	260.521	1.46805	676.052	0.331102
	260.521	2.74468	676.052	3.9225
	260.521	2.80305	676.052	3.98069
	260.521	2.80482	676.052	3.98246
	260.521	2.80655	676.052	3.98369
	260.521	2.86319	676.052	4.04065
	260.521	2.86488	676.052	4.04186
	260.521	2.86665	676.052	4.04363
	260.521	2.92499	676.052	4.1018
	264.529	-0.000719456	676.453	-0.00613866
	264.529	-0.000483431	676.453	-0.00216217
	264.529	0.000621512	676.453	-0.0003484
	264.529	0.000911772	676.453	0.00186589
	264.529	0.00289043	676.453	0.0171869
	264.529	0.00296587	676.453	0.0175169
	264.529	0.00438775	676.453	0.017874
	264.529	0.00450627	676.453	0.0183525
	264.529	1.27424	676.453	0.135298
	264.529	1.33283	676.453	0.193844
	264.529	1.33459	676.453	0.195517
	264.529	1.33821	676.453	0.219409
	264.529	1.39319	676.453	0.254228
	264.529	1.39664	676.453	0.27282
	264.529	1.39841	676.453	0.274844
	264.529	1.45686	676.453	0.330034
	264.529	2.75591	676.453	3.92363
	264.529	2.81427	676.453	3.98181
	264.529	2.81604	676.453	3.98358
	264.529	2.81777	676.453	3.98481
	264.529	2.87441	676.453	4.04177
	264.529	2.87609	676.453	4.04298
	264.529	2.87787	676.453	4.04476
	264.529	2.9362	676.453	4.10293
	268.537	-0.000742615	676.854	-0.00626015
	268.537	-0.000502029	676.854	-0.00224223
	268.537	0.000588719	676.854	-0.000425059
	268.537	0.000883713	676.854	0.00181233
	268.537	0.00289677	676.854	0.0171849
	268.537	0.00297418	676.854	0.0175155
	268.537	0.00438648	676.854	0.017869
	268.537	0.00450682	676.854	0.0183502
	268.537	1.26301	676.854	0.134182
	268.537	1.32161	676.854	0.192725
	268.537	1.32337	676.854	0.194397
	268.537	1.32702	676.854	0.218408
	268.537	1.38197	676.854	0.253108
	268.537	1.38545	676.854	0.271775
	268.537	1.38722	676.854	0.273801
	268.537	1.44567	676.854	0.328965
	268.537	2.76713	676.854	3.92475
	268.537	2.82549	676.854	3.98294
	268.537	2.82727	676.854	3.98471
	268.537	2.82898	676.854	3.98594
	268.537	2.88563	676.854	4.04289
	268.537	2.88731	676.854	4.0441
	268.537	2.88908	676.854	4.04588
	268.537	2.94741	676.854	4.10405
	272.545	-0.000766291	677.255	-0.00638272
	272.545	-0.000521087	677.255	-0.00232292
	272.545	0.000555382	677.255	-0.000502307
	272.545	0.000855176	677.255	0.00175841
	272.545	0.00290306	677.255	0.0171829
	272.545	0.00298245	677.255	0.017514
	272.545	0.0043852	677.255	0.017864
	272.545	0.00450736	677.255	0.0183478
	272.545	1.25179	677.255	0.133066
	272.545	1.31038	677.255	0.191606
	272.545	1.31215	677.255	0.193277
	272.545	1.31583	677.255	0.217408
	272.545	1.37075	677.255	0.251987
	272.545	1.37425	677.255	0.27073
	272.545	1.37603	677.255	0.272758
	272.545	1.43447	677.255	0.327897
	272.545	2.77836	677.255	3.92587
	272.545	2.83672	677.255	3.98406
	272.545	2.83849	677.255	3.98583
	272.545	2.8402	677.255	3.98706
	272.545	2.89685	677.255	4.04402
	272.545	2.89852	677.255	4.04523
	272.545	2.9003	677.255	4.047
	272.545	2.95863	677.255	4.10517
	276.553	-0.000790494	677.655	-0.0065064
	276.553	-0.000540614	677.655	-0.00240424
	276.553	0.000521487	677.655	-0.000580151
	276.553	0.00082615	677.655	0.00170413
	276.553	0.00290932	677.655	0.0171809
	276.553	0.00299068	677.655	0.0175125
	276.553	0.0043839	677.655	0.0178589
	276.553	0.00450789	677.655	0.0183454
	276.553	1.24056	677.655	0.13195
	276.553	1.29916	677.655	0.190486
	276.553	1.30093	677.655	0.192157
	276.553	1.30463	677.655	0.216409
	276.553	1.35953	677.655	0.250866
	276.553	1.36306	677.655	0.269686
	276.553	1.36483	677.655	0.271716
	276.553	1.42328	677.655	0.326829
	276.553	2.78958	677.655	3.92699
	276.553	2.84794	677.655	3.98518
	276.553	2.84971	677.655	3.98695
	276.553	2.85141	677.655	3.98818
	276.553	2.90807	677.655	4.04514
	276.553	2.90974	677.655	4.04635
	276.553	2.91151	677.655	4.04812
	276.553	2.96984	677.655	4.10629
	280.561	-0.000815235	678.056	-0.00663118
	280.561	-0.000560618	678.056	-0.00248618
	280.561	0.000487022	678.056	-0.000658597
	280.561	0.000796625	678.056	0.00164949
	280.561	0.00291553	678.056	0.0171789
	280.561	0.00299887	678.056	0.017511
	280.561	0.0043826	678.056	0.0178537
	280.561	0.00450841	678.056	0.018343
	280.561	1.22934	678.056	0.130834
	280.561	1.28794	678.056	0.189367
	280.561	1.2897	678.056	0.191038
	280.561	1.29344	678.056	0.215411
	280.561	1.34831	678.056	0.249746
	280.561	1.35187	678.056	0.268643
	280.561	1.35364	678.056	0.270675
	280.561	1.41209	678.056	0.325761
	280.561	2.80081	678.056	3.92812
	280.561	2.85916	678.056	3.9863
	280.561	2.86093	678.056	3.98807
	280.561	2.86263	678.056	3.9893
	280.561	2.91929	678.056	4.04626
	280.561	2.92095	678.056	4.04747
	280.561	2.92273	678.056	4.04924
	280.561	2.98105	678.056	4.10741
	284.569	-0.000840527	678.457	-0.00675709
	284.569	-0.00058111	678.457	-0.00256876
	284.569	0.000451972	678.457	-0.000737652
	284.569	0.00076659	678.457	0.00159448
	284.569	0.0029217	678.457	0.0171768
	284.569	0.00300702	678.457	0.0175094
	284.569	0.00438129	678.457	0.0178484
	284.569	0.00450893	678.457	0.0183406
	284.569	1.21812	678.457	0.129719
	284.569	1.27672	678.457	0.188248
	284.569	1.27848	678.457	0.189918
	284.569	1.28225	678.457	0.214414
	284.569	1.33708	678.457	0.248625
	284.569	1.34068	678.457	0.2676
	284.569	1.34245	678.457	0.269634
	284.569	1.40089	678.457	0.324694
	284.569	2.81203	678.457	3.92924
	284.569	2.87039	678.457	3.98742
	284.569	2.87216	678.457	3.9892
	284.569	2.87385	678.457	3.99042
	284.569	2.93052	678.457	4.04738
	284.569	2.93217	678.457	4.04859
	284.569	2.93394	678.457	4.05036
	284.569	2.99227	678.457	4.10853
	288.577	-0.000866381	678.858	-0.00688413
	288.577	-0.0006021	678.858	-0.00265199
	288.577	0.000416322	678.858	-0.000817323
	288.577	0.000736033	678.858	0.0015391
	288.577	0.00292783	678.858	0.0171747
	288.577	0.00301513	678.858	0.0175077
	288.577	0.00437997	678.858	0.0178431
	288.577	0.00450944	678.858	0.0183381
	288.577	1.20689	678.858	0.128603
	288.577	1.26549	678.858	0.187129
	288.577	1.26726	678.858	0.188798
	288.577	1.27106	678.858	0.213419
	288.577	1.32586	678.858	0.247504
	288.577	1.32949	678.858	0.266558
	288.577	1.33126	678.858	0.268594
	288.577	1.3897	678.858	0.323628
	288.577	2.82326	678.858	3.93036
	288.577	2.88161	678.858	3.98855
	288.577	2.88338	678.858	3.99032
	288.577	2.88506	678.858	3.99155
	288.577	2.94174	678.858	4.04851
	288.577	2.94338	678.858	4.04971
	288.577	2.94516	678.858	4.05149
	288.577	3.00348	678.858	4.10966
	292.585	-0.000892811	679.259	-0.00701233
	292.585	-0.000623598	679.259	-0.00273587
	292.585	0.000380059	679.259	-0.000897616
	292.585	0.000704943	679.259	0.00148335
	292.585	0.00293392	679.259	0.0171726
	292.585	0.0030232	679.259	0.017506
	292.585	0.00437863	679.259	0.0178377
	292.585	0.00450993	679.259	0.0183356
	292.585	1.19567	679.259	0.127488
	292.585	1.25427	679.259	0.18601
	292.585	1.25603	679.259	0.187678
	292.585	1.25987	679.259	0.212425
	292.585	1.31464	679.259	0.246384
	292.585	1.3183	679.259	0.265516
	292.585	1.32007	679.259	0.267554
	292.585	1.37851	679.259	0.322561
	292.585	2.83448	679.259	3.93148
	292.585	2.89283	679.259	3.98967
	292.585	2.8946	679.259	3.99144
	292.585	2.89628	679.259	3.99267
	292.585	2.95296	679.259	4.04963
	292.585	2.9546	679.259	4.05084
	292.585	2.95637	679.259	4.05261
	292.585	3.0147	679.259	4.11078
	296.593	-0.000919829	679.659	-0.00714168
	296.593	-0.000645614	679.659	-0.00282041
	296.593	0.000343166	679.659	-0.000978537
	296.593	0.000673306	679.659	0.00142722
	296.593	0.00293997	679.659	0.0171704
	296.593	0.00303123	679.659	0.0175042
	296.593	0.00437729	679.659	0.0178321
	296.593	0.00451042	679.659	0.0183331
	296.593	1.18444	679.659	0.126373
	296.593	1.24305	679.659	0.18489
	296.593	1.24481	679.659	0.186558
	296.593	1.24869	679.659	0.211431
	296.593	1.30342	679.659	0.245263
	296.593	1.30711	679.659	0.264475
	296.593	1.30888	679.659	0.266515
	296.593	1.36732	679.659	0.321495
	296.593	2.84571	679.659	3.93261
	296.593	2.90406	679.659	3.99079
	296.593	2.90583	679.659	3.99256
	296.593	2.9075	679.659	3.99379
	296.593	2.96418	679.659	4.05075
	296.593	2.96581	679.659	4.05196
	296.593	2.96759	679.659	4.05373
	296.593	3.02591	679.659	4.1119
	300.601	-0.000947449	680.06	-0.00727222
	300.601	-0.000668161	680.06	-0.00290562
	300.601	0.000305628	680.06	-0.0010601
	300.601	0.00064111	680.06	0.0013707
	300.601	0.00294598	680.06	0.0171682
	300.601	0.00303922	680.06	0.0175024
	300.601	0.00437593	680.06	0.0178265
	300.601	0.0045109	680.06	0.0183305
	300.601	1.17322	680.06	0.125258
	300.601	1.23183	680.06	0.183771
	300.601	1.23359	680.06	0.185439
	300.601	1.2375	680.06	0.210439
	300.601	1.2922	680.06	0.244143
	300.601	1.29592	680.06	0.263435
	300.601	1.29769	680.06	0.265477
	300.601	1.35613	680.06	0.320429
	300.601	2.85693	680.06	3.93373
	300.601	2.91528	680.06	3.99191
	300.601	2.91705	680.06	3.99368
	300.601	2.91871	680.06	3.99491
	300.601	2.9754	680.06	4.05187
	300.601	2.97703	680.06	4.05308
	300.601	2.97881	680.06	4.05485
	300.601	3.03712	680.06	4.11302
	304.609	-0.000975685	680.461	-0.00740395
	304.609	-0.000691249	680.461	-0.0029915
	304.609	0.000267428	680.461	-0.0011423
	304.609	0.000608342	680.461	0.00131381
	304.609	0.00295194	680.461	0.017166
	304.609	0.00304716	680.461	0.0175005
	304.609	0.00437456	680.461	0.0178209
	304.609	0.00451137	680.461	0.0183279
	304.609	1.16199	680.461	0.124143
	304.609	1.2206	680.461	0.182652
	304.609	1.22237	680.461	0.184319
	304.609	1.22631	680.461	0.209448
	304.609	1.28098	680.461	0.243022
	304.609	1.28473	680.461	0.262395
	304.609	1.2865	680.461	0.264439
	304.609	1.34494	680.461	0.319364
	304.609	2.86816	680.461	3.93485
	304.609	2.9265	680.461	3.99304
	304.609	2.92827	680.461	3.99481
	304.609	2.92993	680.461	3.99603
	304.609	2.98662	680.461	4.05299
	304.609	2.98825	680.461	4.0542
	304.609	2.99002	680.461	4.05597
	304.609	3.04834	680.461	4.11414
	308.617	-0.00100455	680.862	-0.00753688
	308.617	-0.00071489	680.862	-0.00307806
	308.617	0.000228548	680.862	-0.00122515
	308.617	0.000574987	680.862	0.00125652
	308.617	0.00295786	680.862	0.0171637
	308.617	0.00305507	680.862	0.0174985
	308.617	0.00437318	680.862	0.0178151
	308.617	0.00451183	680.862	0.0183252
	308.617	1.15077	680.862	0.123028
	308.617	1.20938	680.862	0.181533
	308.617	1.21114	680.862	0.183199
	308.617	1.21513	680.862	0.208459
	308.617	1.26976	680.862	0.241902
	308.617	1.27354	680.862	0.261356
	308.617	1.27531	680.862	0.263402
	308.617	1.33375	680.862	0.318299
	308.617	2.87938	680.862	3.93597
	308.617	2.93773	680.862	3.99416
	308.617	2.9395	680.862	3.99593
	308.617	2.94115	680.862	3.99716
	308.617	2.99784	680.862	4.05412
	308.617	2.99946	680.862	4.05532
	308.617	3.00124	680.862	4.0571
	308.617	3.05955	680.862	4.11526
	312.625	-0.00103406	681.263	-0.00767103
	312.625	-0.000739097	681.263	-0.00316531
	312.625	0.00018897	681.263	-0.00130865
	312.625	0.000541031	681.263	0.00119885
	312.625	0.00296374	681.263	0.0171614
	312.625	0.00306293	681.263	0.0174965
	312.625	0.00437179	681.263	0.0178092
	312.625	0.00451228	681.263	0.0183225
	312.625	1.13955	681.263	0.121914
	312.625	1.19816	681.263	0.180415
	312.625	1.19992	681.263	0.18208
	312.625	1.20394	681.263	0.20747
	312.625	1.25854	681.263	0.240781
	312.625	1.26235	681.263	0.260318
	312.625	1.26413	681.263	0.262366
	312.625	1.32256	681.263	0.317235
	312.625	2.89061	681.263	3.9371
	312.625	2.94895	681.263	3.99528
	312.625	2.95072	681.263	3.99705
	312.625	2.95237	681.263	3.99828
	312.625	3.00907	681.263	4.05524
	312.625	3.01068	681.263	4.05644
	312.625	3.01245	681.263	4.05822
	312.625	3.07076	681.263	4.11639
	316.633	-0.00106424	681.663	-0.00780642
	316.633	-0.000763882	681.663	-0.00325326
	316.633	0.000148676	681.663	-0.00139283
	316.633	0.000506459	681.663	0.00114077
	316.633	0.00296958	681.663	0.017159
	316.633	0.00307075	681.663	0.0174944
	316.633	0.00437038	681.663	0.0178033
	316.633	0.00451272	681.663	0.0183198
	316.633	1.12832	681.663	0.120799
	316.633	1.18693	681.663	0.179296
	316.633	1.1887	681.663	0.18096
	316.633	1.19275	681.663	0.206483
	316.633	1.24732	681.663	0.239661
	316.633	1.25117	681.663	0.25928
	316.633	1.25294	681.663	0.261331
	316.633	1.31137	681.663	0.316171
	316.633	2.90183	681.663	3.93822
	316.633	2.96017	681.663	3.9964
	316.633	2.96194	681.663	3.99817
	316.633	2.96358	681.663	3.9994
	316.633	3.02029	681.663	4.05636
	316.633	3.02189	681.663	4.05757
	316.633	3.02367	681.663	4.05934
	316.633	3.08198	681.663	4.11751
	320.641	-0.00109509	682.064	-0.00794306
	320.641	-0.000789259	682.064	-0.00334191
	320.641	0.000107647	682.064	-0.00147767
	320.641	0.000471256	682.064	0.0010823
	320.641	0.00297537	682.064	0.0171566
	320.641	0.00307853	682.064	0.0174922
	320.641	0.00436896	682.064	0.0177972
	320.641	0.00451315	682.064	0.018317
	320.641	1.1171	682.064	0.119685
	320.641	1.17571	682.064	0.178177
	320.641	1.17747	682.064	0.179841
	320.641	1.18157	682.064	0.205497
	320.641	1.2361	682.064	0.23854
	320.641	1.23998	682.064	0.258243
	320.641	1.24175	682.064	0.260296
	320.641	1.30019	682.064	0.315107
	320.641	2.91305	682.064	3.93934
	320.641	2.9714	682.064	3.99753
	320.641	2.97317	682.064	3.9993
	320.641	2.9748	682.064	4.00052
	320.641	3.03151	682.064	4.05748
	320.641	3.03311	682.064	4.05869
	320.641	3.03488	682.064	4.06046
	320.641	3.09319	682.064	4.11863
	324.649	-0.00112664	682.465	-0.00808097
	324.649	-0.000815242	682.465	-0.00343127
	324.649	6.58611e-05	682.465	-0.0015632
	324.649	0.000435404	682.465	0.00102342
	324.649	0.00298112	682.465	0.0171542
	324.649	0.00308626	682.465	0.01749
	324.649	0.00436753	682.465	0.0177911
	324.649	0.00451356	682.465	0.0183142
	324.649	1.10587	682.465	0.118571
	324.649	1.16449	682.465	0.177058
	324.649	1.16625	682.465	0.178721
	324.649	1.17039	682.465	0.204513
	324.649	1.22487	682.465	0.23742
	324.649	1.22879	682.465	0.257207
	324.649	1.23057	682.465	0.259262
	324.649	1.289	682.465	0.314044
	324.649	2.92428	682.465	3.94046
	324.649	2.98262	682.465	3.99865
	324.649	2.98439	682.465	4.00042
	324.649	2.98602	682.465	4.00164
	324.649	3.04273	682.465	4.0586
	324.649	3.04432	682.465	4.05981
	324.649	3.0461	682.465	4.06158
	324.649	3.10441	682.465	4.11975
	328.657	-0.00115889	682.866	-0.00822015
	328.657	-0.000841845	682.866	-0.00352135
	328.657	2.32983e-05	682.866	-0.00164941
	328.657	0.000398888	682.866	0.000964138
	328.657	0.00298683	682.866	0.0171517
	328.657	0.00309396	682.866	0.0174876
	328.657	0.00436608	682.866	0.0177849
	328.657	0.00451397	682.866	0.0183114
	328.657	1.09465	682.866	0.117457
	328.657	1.15327	682.866	0.175939
	328.657	1.15503	682.866	0.177602
	328.657	1.1592	682.866	0.203529
	328.657	1.21365	682.866	0.236299
	328.657	1.21761	682.866	0.256171
	328.657	1.21938	682.866	0.258228
	328.657	1.27781	682.866	0.312981
	328.657	2.9355	682.866	3.94159
	328.657	2.99384	682.866	3.99977
	328.657	2.99561	682.866	4.00154
	328.657	2.99723	682.866	4.00277
	328.657	3.05395	682.866	4.05973
	328.657	3.05554	682.866	4.06093
	328.657	3.05731	682.866	4.0627
	328.657	3.11562	682.866	4.12087
	332.665	-0.00119188	683.267	-0.00836063
	332.665	-0.000869082	683.267	-0.00361216
	332.665	-2.00634e-05	683.267	-0.00173631
	332.665	0.00036169	683.267	0.000904441
	332.665	0.00299249	683.267	0.0171492
	332.665	0.0031016	683.267	0.0174851
[truncated: 10,002 more rows]

## Sheet: Fig 4
	4b						4b inset						4c
	Experiment			Simulation			Experiment			Simulation
	Frequency (MHz)	Fluorescence (a.u.)	Error Bar	Frequency (MHz)	Fluorescence (a.u.)		Frequency (MHz)	Fluorescence (a.u.)	Error Bar	Frequency (MHz)	Fluorescence (a.u.)		Time (ns)	C(t) (a.u.)	Error Bar
	50	0.998859	0.000381619	50	0.999848		50	0.997033	0.00196192	50	0.999507		0	1	0.00107529
	50.5	0.999115	0.000383019	50.03	0.999848		55	0.995677	0.0019306	50.03	0.999505		40	0.996085	0.00106125
	51	0.999448	0.000385598	50.0601	0.999847		60	0.992566	0.00196681	50.0601	0.999503		80	0.992392	0.00107329
	51.5	0.999076	0.000385957	50.0901	0.999847		60.5	0.993371	0.00194429	50.0901	0.999501		120	0.985236	0.00107551
	52	0.999929	0.000380983	50.1201	0.999846		61	0.991964	0.00196148	50.1201	0.999499		160	0.981829	0.00105178
	52.5	1	0.000382054	50.1502	0.999845		61.5	0.988179	0.00192635	50.1502	0.999497		200	0.980914	0.00105334
	53	0.998771	0.000378315	50.1802	0.999845		62	0.991035	0.00194544	50.1802	0.999495		240	0.982393	0.00105346
	53.5	0.998821	0.000381427	50.2102	0.999844		62.5	0.990636	0.00191126	50.2102	0.999493		280	0.982972	0.00104767
	54	0.998469	0.000383613	50.2402	0.999844		63	0.98591	0.00194435	50.2402	0.999491		320	0.983009	0.00105948
	54.5	0.999283	0.000384919	50.2703	0.999843		63.5	0.986463	0.00195329	50.2703	0.999489		360	0.981588	0.00105526
	55	0.998278	0.000381128	50.3003	0.999843		64	0.978053	0.00194232	50.3003	0.999487		400	0.981732	0.00105103
	55.5	0.998483	0.000385255	50.3303	0.999842		64.5	0.981788	0.00193912	50.3303	0.999485		440	0.981546	0.00104565
	56	0.998575	0.000385264	50.3604	0.999841		65	0.978868	0.00192069	50.3604	0.999483		480	0.984493	0.00105434
	56.5	0.997695	0.000380805	50.3904	0.999841		65.5	0.980564	0.0019246	50.3904	0.999481		520	0.984492	0.00105967
	57	0.998422	0.000378713	50.4204	0.99984		66	0.982192	0.00195102	50.4204	0.999479		560	0.987013	0.00106299
	57.5	0.997704	0.000378031	50.4505	0.99984		66.5	0.983606	0.00191626	50.4505	0.999476		600	0.986382	0.00104783
	58	0.997825	0.000382796	50.4805	0.999839		67	0.983965	0.00193871	50.4805	0.999474		640	0.987694	0.00104919
	58.5	0.997403	0.000386385	50.5105	0.999838		67.5	0.989549	0.00192352	50.5105	0.999472		680	0.988425	0.00105988
	59	0.997843	0.000383535	50.5405	0.999838		68	0.991661	0.00193581	50.5405	0.99947		720	0.987588	0.00105751
	59.5	0.997105	0.000382641	50.5706	0.999837		68.5	0.989983	0.00196065	50.5706	0.999468		760	0.985813	0.00105781
	60	0.997331	0.000376427	50.6006	0.999837		69	0.993047	0.00195615	50.6006	0.999466		800	0.982489	0.00104285
	60.5	0.998476	0.000374652	50.6306	0.999836		69.5	0.998224	0.00196029	50.6306	0.999463		840	0.978705	0.00105204
	61	0.99797	0.000386158	50.6607	0.999835		70	0.99732	0.00193244	50.6607	0.999461		880	0.975255	0.00104191
	61.5	0.997779	0.000382249	50.6907	0.999835		70.5	0.997581	0.00196304	50.6907	0.999459		920	0.975977	0.00104212
	62	0.998108	0.000383168	50.7207	0.999834		71	0.992187	0.00198114	50.7207	0.999457		960	0.979519	0.00105739
	62.5	0.997566	0.000384681	50.7508	0.999833		71.5	0.99774	0.00195513	50.7508	0.999454		1000	0.98487	0.00106208
	63	0.997322	0.000379916	50.7808	0.999833		72	0.998487	0.00196529	50.7808	0.999452		1040	0.988327	0.00107269
	63.5	0.99602	0.0003881	50.8108	0.999832		72.5	0.995401	0.00194211	50.8108	0.99945		1080	0.989731	0.00106386
	64	0.995909	0.000384364	50.8408	0.999831		73	0.993419	0.00196528	50.8408	0.999448		1120	0.988356	0.00105925
	64.5	0.994198	0.000383355	50.8709	0.999831		73.5	0.998474	0.00195932	50.8709	0.999445		1160	0.985795	0.00106029
	65	0.993366	0.000382901	50.9009	0.99983		74	0.999696	0.00196008	50.9009	0.999443		1200	0.985368	0.00106654
	65.5	0.991602	0.00037881	50.9309	0.999829		74.5	0.997793	0.00193583	50.9309	0.999441		1240	0.985855	0.00105597
	66	0.991673	0.000381762	50.961	0.999829		75	0.998397	0.00194509	50.961	0.999438		1280	0.986057	0.00106488
	66.5	0.990495	0.000377403	50.991	0.999828		80	0.9997	0.00195487	50.991	0.999436		1320	0.984847	0.00105915
	67	0.991851	0.000379244	51.021	0.999827					51.021	0.999433		1360	0.984441	0.00104605
	67.5	0.991716	0.00038205	51.0511	0.999827					51.0511	0.999431		1400	0.982511	0.00104392
	68	0.993421	0.000375323	51.0811	0.999826					51.0811	0.999429		1440	0.979925	0.00105715
	68.5	0.993819	0.000385947	51.1111	0.999825					51.1111	0.999426		1480	0.978587	0.00105756
	69	0.995726	0.000386907	51.1411	0.999825					51.1411	0.999424		1520	0.97663	0.00107212
	69.5	0.996582	0.000380016	51.1712	0.999824					51.1712	0.999421		1560	0.977468	0.00105617
	70	0.996714	0.00037867	51.2012	0.999823					51.2012	0.999419		1600	0.978911	0.00105167
	70.5	0.996752	0.000384327	51.2312	0.999823					51.2312	0.999416		1640	0.980056	0.00104799
	71	0.997346	0.000385732	51.2613	0.999822					51.2613	0.999414		1680	0.98507	0.00105335
	71.5	0.997041	0.000376624	51.2913	0.999821					51.2913	0.999411		1720	0.989516	0.00107934
	72	0.998692	0.0003826	51.3213	0.999821					51.3213	0.999409		1760	0.989758	0.00105598
	72.5	0.998309	0.000384918	51.3514	0.99982					51.3514	0.999406		1800	0.990154	0.00106811
	73	0.998432	0.000380332	51.3814	0.999819					51.3814	0.999403		1840	0.987359	0.00105253
	73.5	0.998532	0.000377214	51.4114	0.999818					51.4114	0.999401		1880	0.985388	0.00105254
	74	0.998481	0.000383083	51.4414	0.999818					51.4414	0.999398		1920	0.981974	0.00104881
	74.5	0.998841	0.000381932	51.4715	0.999817					51.4715	0.999396		1960	0.980777	0.00104179
	75	0.998848	0.000384143	51.5015	0.999816					51.5015	0.999393		2000	0.981318	0.00106213
	75.5	0.999035	0.000381373	51.5315	0.999815					51.5315	0.99939		2040	0.982769	0.00105681
	76	0.998668	0.000386168	51.5616	0.999815					51.5616	0.999388		2080	0.983622	0.00104551
	76.5	0.99942	0.000381241	51.5916	0.999814					51.5916	0.999385		2120	0.983111	0.00105913
	77	0.999024	0.000385341	51.6216	0.999813					51.6216	0.999382		2160	0.982813	0.00105124
				51.6517	0.999812					51.6517	0.999379		2200	0.981702	0.00105907
				51.6817	0.999812					51.6817	0.999377		2240	0.98141	0.00105446
				51.7117	0.999811					51.7117	0.999374		2280	0.981991	0.00104739
				51.7417	0.99981					51.7417	0.999371		2320	0.984291	0.00106567
				51.7718	0.999809					51.7718	0.999368		2360	0.987655	0.00107475
				51.8018	0.999809					51.8018	0.999365		2400	0.989389	0.00106557
				51.8318	0.999808					51.8318	0.999362		2440	0.989121	0.00105738
				51.8619	0.999807					51.8619	0.99936		2480	0.988449	0.00106719
				51.8919	0.999806					51.8919	0.999357		2520	0.985548	0.0010529
				51.9219	0.999805					51.9219	0.999354		2560	0.981807	0.00104231
				51.952	0.999805					51.952	0.999351		2600	0.978453	0.00105228
				51.982	0.999804					51.982	0.999348		2640	0.977261	0.00105033
				52.012	0.999803					52.012	0.999345		2680	0.977065	0.00105594
				52.042	0.999802					52.042	0.999342		2720	0.979229	0.00106391
				52.0721	0.999801					52.0721	0.999339		2760	0.981818	0.00105304
				52.1021	0.999801					52.1021	0.999336		2800	0.983549	0.00105412
				52.1321	0.9998					52.1321	0.999333		2840	0.984062	0.00106413
				52.1622	0.999799					52.1622	0.99933		2880	0.982961	0.00106378
				52.1922	0.999798					52.1922	0.999327		2920	0.98414	0.00105453
				52.2222	0.999797					52.2222	0.999323		2960	0.98442	0.00105521
				52.2523	0.999796					52.2523	0.99932		3000	0.985613	0.00106732
				52.2823	0.999795					52.2823	0.999317
				52.3123	0.999795					52.3123	0.999314
				52.3423	0.999794					52.3423	0.999311
				52.3724	0.999793					52.3724	0.999308
				52.4024	0.999792					52.4024	0.999304
				52.4324	0.999791					52.4324	0.999301
				52.4625	0.99979					52.4625	0.999298
				52.4925	0.999789					52.4925	0.999294
				52.5225	0.999788					52.5225	0.999291
				52.5526	0.999787					52.5526	0.999288
				52.5826	0.999786					52.5826	0.999284
				52.6126	0.999786					52.6126	0.999281
				52.6426	0.999785					52.6426	0.999277
				52.6727	0.999784					52.6727	0.999274
				52.7027	0.999783					52.7027	0.99927
				52.7327	0.999782					52.7327	0.999267
				52.7628	0.999781					52.7628	0.999263
				52.7928	0.99978					52.7928	0.99926
				52.8228	0.999779					52.8228	0.999256
				52.8529	0.999778					52.8529	0.999252
				52.8829	0.999777					52.8829	0.999249
				52.9129	0.999776					52.9129	0.999245
				52.9429	0.999775					52.9429	0.999241
				52.973	0.999774					52.973	0.999238
				53.003	0.999773					53.003	0.999234
				53.033	0.999772					53.033	0.99923
				53.0631	0.999771					53.0631	0.999226
				53.0931	0.99977					53.0931	0.999222
				53.1231	0.999769					53.1231	0.999219
				53.1532	0.999768					53.1532	0.999215
				53.1832	0.999767					53.1832	0.999211
				53.2132	0.999766					53.2132	0.999207
				53.2432	0.999765					53.2432	0.999203
				53.2733	0.999764					53.2733	0.999199
				53.3033	0.999762					53.3033	0.999195
				53.3333	0.999761					53.3333	0.999191
				53.3634	0.99976					53.3634	0.999186
				53.3934	0.999759					53.3934	0.999182
				53.4234	0.999758					53.4234	0.999178
				53.4535	0.999757					53.4535	0.999174
				53.4835	0.999756					53.4835	0.99917
				53.5135	0.999755					53.5135	0.999165
				53.5435	0.999754					53.5435	0.999161
				53.5736	0.999752					53.5736	0.999157
				53.6036	0.999751					53.6036	0.999152
				53.6336	0.99975					53.6336	0.999148
				53.6637	0.999749					53.6637	0.999144
				53.6937	0.999748					53.6937	0.999139
				53.7237	0.999747					53.7237	0.999135
				53.7538	0.999745					53.7538	0.99913
				53.7838	0.999744					53.7838	0.999125
				53.8138	0.999743					53.8138	0.999121
				53.8438	0.999742					53.8438	0.999116
				53.8739	0.99974					53.8739	0.999111
				53.9039	0.999739					53.9039	0.999107
				53.9339	0.999738					53.9339	0.999102
				53.964	0.999737					53.964	0.999097
				53.994	0.999735					53.994	0.999092
				54.024	0.999734					54.024	0.999087
				54.0541	0.999733					54.0541	0.999082
				54.0841	0.999732					54.0841	0.999077
				54.1141	0.99973					54.1141	0.999072
				54.1441	0.999729					54.1441	0.999067
				54.1742	0.999728					54.1742	0.999062
				54.2042	0.999726					54.2042	0.999057
				54.2342	0.999725					54.2342	0.999052
				54.2643	0.999724					54.2643	0.999047
				54.2943	0.999722					54.2943	0.999041
				54.3243	0.999721					54.3243	0.999036
				54.3544	0.99972					54.3544	0.999031
				54.3844	0.999718					54.3844	0.999025
				54.4144	0.999717					54.4144	0.99902
				54.4444	0.999715					54.4444	0.999014
				54.4745	0.999714					54.4745	0.999009
				54.5045	0.999712					54.5045	0.999003
				54.5345	0.999711					54.5345	0.998998
				54.5646	0.99971					54.5646	0.998992
				54.5946	0.999708					54.5946	0.998986
				54.6246	0.999707					54.6246	0.998981
				54.6547	0.999705					54.6547	0.998975
				54.6847	0.999704					54.6847	0.998969
				54.7147	0.999702					54.7147	0.998963
				54.7447	0.999701					54.7447	0.998957
				54.7748	0.999699					54.7748	0.998951
				54.8048	0.999698					54.8048	0.998945
				54.8348	0.999696					54.8348	0.998939
				54.8649	0.999694					54.8649	0.998933
				54.8949	0.999693					54.8949	0.998926
				54.9249	0.999691					54.9249	0.99892
				54.955	0.99969					54.955	0.998914
				54.985	0.999688					54.985	0.998907
				55.015	0.999686					55.015	0.998901
				55.045	0.999685					55.045	0.998894
				55.0751	0.999683					55.0751	0.998888
				55.1051	0.999681					55.1051	0.998881
				55.1351	0.99968					55.1351	0.998874
				55.1652	0.999678					55.1652	0.998868
				55.1952	0.999676					55.1952	0.998861
				55.2252	0.999675					55.2252	0.998854
				55.2553	0.999673					55.2553	0.998847
				55.2853	0.999671					55.2853	0.99884
				55.3153	0.999669					55.3153	0.998833
				55.3453	0.999668					55.3453	0.998826
				55.3754	0.999666					55.3754	0.998819
				55.4054	0.999664					55.4054	0.998811
				55.4354	0.999662					55.4354	0.998804
				55.4655	0.99966					55.4655	0.998797
				55.4955	0.999659					55.4955	0.998789
				55.5255	0.999657					55.5255	0.998782
				55.5556	0.999655					55.5556	0.998774
				55.5856	0.999653					55.5856	0.998766
				55.6156	0.999651					55.6156	0.998759
				55.6456	0.999649					55.6456	0.998751
				55.6757	0.999647					55.6757	0.998743
				55.7057	0.999645					55.7057	0.998735
				55.7357	0.999643					55.7357	0.998727
				55.7658	0.999641					55.7658	0.998719
				55.7958	0.999639					55.7958	0.998711
				55.8258	0.999637					55.8258	0.998702
				55.8559	0.999635					55.8559	0.998694
				55.8859	0.999633					55.8859	0.998686
				55.9159	0.999631					55.9159	0.998677
				55.9459	0.999629					55.9459	0.998668
				55.976	0.999627					55.976	0.99866
				56.006	0.999625					56.006	0.998651
				56.036	0.999623					56.036	0.998642
				56.0661	0.99962					56.0661	0.998633
				56.0961	0.999618					56.0961	0.998624
				56.1261	0.999616					56.1261	0.998615
				56.1562	0.999614					56.1562	0.998606
				56.1862	0.999612					56.1862	0.998597
				56.2162	0.999609					56.2162	0.998587
				56.2462	0.999607					56.2462	0.998578
				56.2763	0.999605					56.2763	0.998568
				56.3063	0.999602					56.3063	0.998558
				56.3363	0.9996					56.3363	0.998549
				56.3664	0.999598					56.3664	0.998539
				56.3964	0.999595					56.3964	0.998529
				56.4264	0.999593					56.4264	0.998519
				56.4565	0.99959					56.4565	0.998509
				56.4865	0.999588					56.4865	0.998498
				56.5165	0.999586					56.5165	0.998488
				56.5465	0.999583					56.5465	0.998477
				56.5766	0.999581					56.5766	0.998467
				56.6066	0.999578					56.6066	0.998456
				56.6366	0.999576					56.6366	0.998445
				56.6667	0.999573					56.6667	0.998434
				56.6967	0.99957					56.6967	0.998423
				56.7267	0.999568					56.7267	0.998412
				56.7568	0.999565					56.7568	0.998401
				56.7868	0.999562					56.7868	0.99839
				56.8168	0.99956					56.8168	0.998378
				56.8468	0.999557					56.8468	0.998366
				56.8769	0.999554					56.8769	0.998355
				56.9069	0.999551					56.9069	0.998343
				56.9369	0.999549					56.9369	0.998331
				56.967	0.999546					56.967	0.998319
				56.997	0.999543					56.997	0.998306
				57.027	0.99954					57.027	0.998294
				57.0571	0.999537					57.0571	0.998281
				57.0871	0.999534					57.0871	0.998269
				57.1171	0.999531					57.1171	0.998256
				57.1471	0.999528					57.1471	0.998243
				57.1772	0.999525					57.1772	0.99823
				57.2072	0.999522					57.2072	0.998216
				57.2372	0.999519					57.2372	0.998203
				57.2673	0.999516					57.2673	0.998189
				57.2973	0.999513					57.2973	0.998176
				57.3273	0.99951					57.3273	0.998162
				57.3574	0.999507					57.3574	0.998148
				57.3874	0.999504					57.3874	0.998134
				57.4174	0.9995					57.4174	0.998119
				57.4474	0.999497					57.4474	0.998105
				57.4775	0.999494					57.4775	0.99809
				57.5075	0.99949					57.5075	0.998075
				57.5375	0.999487					57.5375	0.99806
				57.5676	0.999484					57.5676	0.998045
				57.5976	0.99948					57.5976	0.99803
				57.6276	0.999477					57.6276	0.998014
				57.6577	0.999473					57.6577	0.997998
				57.6877	0.99947					57.6877	0.997983
				57.7177	0.999466					57.7177	0.997966
				57.7477	0.999462					57.7477	0.99795
				57.7778	0.999459					57.7778	0.997934
				57.8078	0.999455					57.8078	0.997917
				57.8378	0.999451					57.8378	0.9979
				57.8679	0.999448					57.8679	0.997883
				57.8979	0.999444					57.8979	0.997866
				57.9279	0.99944					57.9279	0.997848
				57.958	0.999436					57.958	0.997831
				57.988	0.999432					57.988	0.997813
				58.018	0.999428					58.018	0.997795
				58.048	0.999424					58.048	0.997776
				58.0781	0.99942					58.0781	0.997758
				58.1081	0.999416					58.1081	0.997739
				58.1381	0.999412					58.1381	0.99772
				58.1682	0.999408					58.1682	0.9977
				58.1982	0.999404					58.1982	0.997681
				58.2282	0.999399					58.2282	0.997661
				58.2583	0.999395					58.2583	0.997641
				58.2883	0.999391					58.2883	0.997621
				58.3183	0.999386					58.3183	0.9976
				58.3483	0.999382					58.3483	0.99758
				58.3784	0.999377					58.3784	0.997559
				58.4084	0.999373					58.4084	0.997537
				58.4384	0.999368					58.4384	0.997516
				58.4685	0.999364					58.4685	0.997494
				58.4985	0.999359					58.4985	0.997472
				58.5285	0.999354					58.5285	0.997449
				58.5586	0.99935					58.5586	0.997426
				58.5886	0.999345					58.5886	0.997403
				58.6186	0.99934					58.6186	0.99738
				58.6486	0.999335					58.6486	0.997356
				58.6787	0.99933					58.6787	0.997332
				58.7087	0.999325					58.7087	0.997308
				58.7387	0.99932					58.7387	0.997284
				58.7688	0.999315					58.7688	0.997259
				58.7988	0.999309					58.7988	0.997233
				58.8288	0.999304					58.8288	0.997208
				58.8589	0.999299					58.8589	0.997182
				58.8889	0.999293					58.8889	0.997156
				58.9189	0.999288					58.9189	0.997129
				58.9489	0.999282					58.9489	0.997102
				58.979	0.999277					58.979	0.997074
				59.009	0.999271					59.009	0.997047
				59.039	0.999266					59.039	0.997018
				59.0691	0.99926					59.0691	0.99699
				59.0991	0.999254					59.0991	0.996961
				59.1291	0.999248					59.1291	0.996932
				59.1592	0.999242					59.1592	0.996902
				59.1892	0.999236					59.1892	0.996872
				59.2192	0.99923					59.2192	0.996841
				59.2492	0.999224					59.2492	0.99681
				59.2793	0.999217					59.2793	0.996778
				59.3093	0.999211					59.3093	0.996747
				59.3393	0.999205					59.3393	0.996714
				59.3694	0.999198					59.3694	0.996681
				59.3994	0.999192					59.3994	0.996648
				59.4294	0.999185					59.4294	0.996614
				59.4595	0.999178					59.4595	0.99658
				59.4895	0.999172					59.4895	0.996545
				59.5195	0.999165					59.5195	0.996509
				59.5495	0.999158					59.5495	0.996474
				59.5796	0.999151					59.5796	0.996437
				59.6096	0.999144					59.6096	0.9964
				59.6396	0.999136					59.6396	0.996363
				59.6697	0.999129					59.6697	0.996325
				59.6997	0.999122					59.6997	0.996286
				59.7297	0.999114					59.7297	0.996247
				59.7598	0.999106					59.7598	0.996207
				59.7898	0.999099					59.7898	0.996167
				59.8198	0.999091					59.8198	0.996126
				59.8498	0.999083					59.8498	0.996084
				59.8799	0.999075					59.8799	0.996042
				59.9099	0.999067					59.9099	0.995999
				59.9399	0.999059					59.9399	0.995955
				59.97	0.999051					59.97	0.995911
				60	0.999042					60	0.995866
				60.03	0.999034					60.03	0.99582
				60.0601	0.999025					60.0601	0.995774
				60.0901	0.999016					60.0901	0.995726
				60.1201	0.999008					60.1201	0.995678
				60.1502	0.998999					60.1502	0.99563
				60.1802	0.99899					60.1802	0.99558
				60.2102	0.99898					60.2102	0.99553
				60.2402	0.998971					60.2402	0.995479
				60.2703	0.998962					60.2703	0.995427
				60.3003	0.998952					60.3003	0.995374
				60.3303	0.998942					60.3303	0.995321
				60.3604	0.998933					60.3604	0.995266
				60.3904	0.998923					60.3904	0.995211
				60.4204	0.998913					60.4204	0.995155
				60.4505	0.998902					60.4505	0.995098
				60.4805	0.998892					60.4805	0.99504
				60.5105	0.998882					60.5105	0.994981
				60.5405	0.998871					60.5405	0.994921
				60.5706	0.99886					60.5706	0.99486
				60.6006	0.998849					60.6006	0.994797
				60.6306	0.998838					60.6306	0.994734
				60.6607	0.998827					60.6607	0.99467
				60.6907	0.998816					60.6907	0.994605
				60.7207	0.998804					60.7207	0.994539
				60.7508	0.998792					60.7508	0.994471
				60.7808	0.99878					60.7808	0.994403
				60.8108	0.998768					60.8108	0.994333
				60.8408	0.998756					60.8408	0.994262
				60.8709	0.998744					60.8709	0.99419
				60.9009	0.998731					60.9009	0.994116
				60.9309	0.998719					60.9309	0.994041
				60.961	0.998706					60.961	0.993966
				60.991	0.998692					60.991	0.993888
				61.021	0.998679					61.021	0.99381
				61.0511	0.998666					61.0511	0.99373
				61.0811	0.998652					61.0811	0.993648
				61.1111	0.998638					61.1111	0.993565
				61.1411	0.998624					61.1411	0.993481
				61.1712	0.99861					61.1712	0.993395
				61.2012	0.998595					61.2012	0.993308
				61.2312	0.99858					61.2312	0.993219
				61.2613	0.998565					61.2613	0.993129
				61.2913	0.99855					61.2913	0.993037
				61.3213	0.998535					61.3213	0.992944
				61.3514	0.998519					61.3514	0.992849
				61.3814	0.998503					61.3814	0.992752
				61.4114	0.998487					61.4114	0.992653
				61.4414	0.998471					61.4414	0.992553
				61.4715	0.998454					61.4715	0.992451
				61.5015	0.998437					61.5015	0.992347
				61.5315	0.99842					61.5315	0.992242
				61.5616	0.998403					61.5616	0.992134
				61.5916	0.998385					61.5916	0.992025
				61.6216	0.998367					61.6216	0.991913
				61.6517	0.998349					61.6517	0.9918
				61.6817	0.998331					61.6817	0.991685
				61.7117	0.998312					61.7117	0.991567
				61.7417	0.998293					61.7417	0.991448
				61.7718	0.998273					61.7718	0.991327
				61.8018	0.998254					61.8018	0.991203
				61.8318	0.998233					61.8318	0.991077
				61.8619	0.998213					61.8619	0.99095
				61.8919	0.998192					61.8919	0.990819
				61.9219	0.998171					61.9219	0.990687
				61.952	0.99815					61.952	0.990553
				61.982	0.998128					61.982	0.990416
				62.012	0.998106					62.012	0.990277
				62.042	0.998084					62.042	0.990135
				62.0721	0.998061					62.0721	0.989991
				62.1021	0.998038					62.1021	0.989845
				62.1321	0.998014					62.1321	0.989696
				62.1622	0.99799					62.1622	0.989545
				62.1922	0.997966					62.1922	0.989392
				62.2222	0.997941					62.2222	0.989236
				62.2523	0.997916					62.2523	0.989077
				62.2823	0.997891					62.2823	0.988916
				62.3123	0.997865					62.3123	0.988753
				62.3423	0.997838					62.3423	0.988587
				62.3724	0.997811					62.3724	0.988418
				62.4024	0.997784					62.4024	0.988247
				62.4324	0.997756					62.4324	0.988073
				62.4625	0.997728					62.4625	0.987897
				62.4925	0.997699					62.4925	0.987719
				62.5225	0.99767					62.5225	0.987538
				62.5526	0.99764					62.5526	0.987354
				62.5826	0.99761					62.5826	0.987168
				62.6126	0.997579					62.6126	0.98698
				62.6426	0.997548					62.6426	0.986789
				62.6727	0.997516					62.6727	0.986596
				62.7027	0.997483					62.7027	0.9864
				62.7327	0.99745					62.7327	0.986203
				62.7628	0.997417					62.7628	0.986003
				62.7928	0.997382					62.7928	0.985801
				62.8228	0.997348					62.8228	0.985597
				62.8529	0.997312					62.8529	0.985391
				62.8829	0.997276					62.8829	0.985183
				62.9129	0.997239					62.9129	0.984973
				62.9429	0.997202					62.9429	0.984762
				62.973	0.997164					62.973	0.984549
				63.003	0.997126					63.003	0.984334
				63.033	0.997086					63.033	0.984119
				63.0631	0.997046					63.0631	0.983902
				63.0931	0.997005					63.0931	0.983684
				63.1231	0.996964					63.1231	0.983466
				63.1532	0.996922					63.1532	0.983246
				63.1832	0.996879					63.1832	0.983027
				63.2132	0.996835					63.2132	0.982807
				63.2432	0.99679					63.2432	0.982587
				63.2733	0.996745					63.2733	0.982367
				63.3033	0.996699					63.3033	0.982147
				63.3333	0.996652					63.3333	0.981928
				63.3634	0.996604					63.3634	0.98171
				63.3934	0.996556					63.3934	0.981494
				63.4234	0.996506					63.4234	0.981278
				63.4535	0.996456					63.4535	0.981065
				63.4835	0.996405					63.4835	0.980853
				63.5135	0.996352					63.5135	0.980644
				63.5435	0.996299					63.5435	0.980437
				63.5736	0.996245					63.5736	0.980233
				63.6036	0.99619					63.6036	0.980033
				63.6336	0.996134					63.6336	0.979836
				63.6637	0.996078					63.6637	0.979643
				63.6937	0.99602					63.6937	0.979454
				63.7237	0.995961					63.7237	0.97927
				63.7538	0.995901					63.7538	0.979091
				63.7838	0.99584					63.7838	0.978918
				63.8138	0.995778					63.8138	0.978749
				63.8438	0.995715					63.8438	0.978587
				63.8739	0.995651					63.8739	0.978431
				63.9039	0.995586					63.9039	0.978282
				63.9339	0.99552					63.9339	0.97814
				63.964	0.995452					63.964	0.978005
				63.994	0.995384					63.994	0.977877
				64.024	0.995314					64.024	0.977757
				64.0541	0.995244					64.0541	0.977645
				64.0841	0.995172					64.0841	0.977542
				64.1141	0.995099					64.1141	0.977447
				64.1441	0.995025					64.1441	0.977361
				64.1742	0.99495					64.1742	0.977283
				64.2042	0.994874					64.2042	0.977215
				64.2342	0.994797					64.2342	0.977156
				64.2643	0.994719					64.2643	0.977106
				64.2943	0.994639					64.2943	0.977066
				64.3243	0.994559					64.3243	0.977035
				64.3544	0.994477					64.3544	0.977014
				64.3844	0.994394					64.3844	0.977002
				64.4144	0.994311					64.4144	0.977
				64.4444	0.994226					64.4444	0.977007
				64.4745	0.99414					64.4745	0.977024
				64.5045	0.994053					64.5045	0.97705
				64.5345	0.993965					64.5345	0.977085
				64.5646	0.993877					64.5646	0.97713
				64.5946	0.993787					64.5946	0.977183
				64.6246	0.993696					64.6246	0.977245
				64.6547	0.993605					64.6547	0.977315
				64.6847	0.993513					64.6847	0.977394
				64.7147	0.99342					64.7147	0.977481
				64.7447	0.993326					64.7447	0.977575
				64.7748	0.993232					64.7748	0.977677
				64.8048	0.993137					64.8048	0.977787
				64.8348	0.993042					64.8348	0.977903
				64.8649	0.992946					64.8649	0.978025
				64.8949	0.99285					64.8949	0.978154
				64.9249	0.992754					64.9249	0.978289
				64.955	0.992657					64.955	0.978429
				64.985	0.99256					64.985	0.978575
				65.015	0.992464					65.015	0.978725
				65.045	0.992367					65.045	0.97888
				65.0751	0.99227					65.0751	0.979039
				65.1051	0.992174					65.1051	0.979202
				65.1351	0.992078					65.1351	0.979368
				65.1652	0.991983					65.1652	0.979538
				65.1952	0.991888					65.1952	0.97971
				65.2252	0.991794					65.2252	0.979885
				65.2553	0.9917					65.2553	0.980061
				65.2853	0.991608					65.2853	0.98024
				65.3153	0.991517					65.3153	0.98042
				65.3453	0.991427					65.3453	0.980601
				65.3754	0.991339					65.3754	0.980784
				65.4054	0.991252					65.4054	0.980967
				65.4354	0.991167					65.4354	0.98115
				65.4655	0.991084					65.4655	0.981333
				65.4955	0.991002					65.4955	0.981516
				65.5255	0.990923					65.5255	0.981699
				65.5556	0.990847					65.5556	0.981882
				65.5856	0.990772					65.5856	0.982063
				65.6156	0.990701					65.6156	0.982243
				65.6456	0.990632					65.6456	0.982423
				65.6757	0.990566					65.6757	0.982601
				65.7057	0.990503					65.7057	0.982777
				65.7357	0.990443					65.7357	0.982951
				65.7658	0.990386					65.7658	0.983124
				65.7958	0.990333					65.7958	0.983295
				65.8258	0.990284					65.8258	0.983463
				65.8559	0.990238					65.8559	0.98363
				65.8859	0.990196					65.8859	0.983794
				65.9159	0.990158					65.9159	0.983955
				65.9459	0.990123					65.9459	0.984114
				65.976	0.990093					65.976	0.98427
				66.006	0.990067					66.006	0.984424
				66.036	0.990045					66.036	0.984574
				66.0661	0.990027					66.0661	0.984722
				66.0961	0.990014					66.0961	0.984867
				66.1261	0.990005					66.1261	0.985009
				66.1562	0.99					66.1562	0.985148
				66.1862	0.99					66.1862	0.985284
				66.2162	0.990004					66.2162	0.985416
				66.2462	0.990012					66.2462	0.985546
				66.2763	0.990025					66.2763	0.985672
				66.3063	0.990042					66.3063	0.985795
				66.3363	0.990063					66.3363	0.985915
				66.3664	0.990088					66.3664	0.986032
				66.3964	0.990118					66.3964	0.986146
				66.4264	0.990151					66.4264	0.986256
				66.4565	0.990189					66.4565	0.986363
				66.4865	0.99023					66.4865	0.986467
				66.5165	0.990275					66.5165	0.986568
				66.5465	0.990324					66.5465	0.986665
				66.5766	0.990376					66.5766	0.98676
				66.6066	0.990432					66.6066	0.986851
				66.6366	0.990491					66.6366	0.986939
				66.6667	0.990553					66.6667	0.987024
				66.6967	0.990618					66.6967	0.987106
				66.7267	0.990686					66.7267	0.987185
				66.7568	0.990757					66.7568	0.987261
				66.7868	0.99083					66.7868	0.987333
				66.8168	0.990906					66.8168	0.987403
				66.8468	0.990985					66.8468	0.98747
				66.8769	0.991065					66.8769	0.987534
				66.9069	0.991147					66.9069	0.987595
				66.9369	0.991232					66.9369	0.987654
				66.967	0.991318					66.967	0.98771
				66.997	0.991405					66.997	0.987763
				67.027	0.991495					67.027	0.987813
				67.0571	0.991585					67.0571	0.987861
				67.0871	0.991676					67.0871	0.987906
				67.1171	0.991769					67.1171	0.987949
				67.1471	0.991862					67.1471	0.987989
				67.1772	0.991957					67.1772	0.988027
				67.2072	0.992052					67.2072	0.988063
				67.2372	0.992147					67.2372	0.988097
				67.2673	0.992243					67.2673	0.988128
				67.2973	0.992339					67.2973	0.988158
				67.3273	0.992435					67.3273	0.988186
				67.3574	0.992532					67.3574	0.988211
				67.3874	0.992628					67.3874	0.988235
				67.4174	0.992725					67.4174	0.988258
				67.4474	0.992821					67.4474	0.988279
				67.4775	0.992917					67.4775	0.988298
				67.5075	0.993012					67.5075	0.988316
				67.5375	0.993107					67.5375	0.988333
				67.5676	0.993202					67.5676	0.988349
				67.5976	0.993296					67.5976	0.988363
				67.6276	0.99339					67.6276	0.988377
				67.6577	0.993482					67.6577	0.98839
				67.6877	0.993575					67.6877	0.988402
				67.7177	0.993666					67.7177	0.988414
				67.7477	0.993756					67.7477	0.988425
				67.7778	0.993846					67.7778	0.988436
				67.8078	0.993935					67.8078	0.988447
				67.8378	0.994023					67.8378	0.988458
				67.8679	0.99411					67.8679	0.988469
				67.8979	0.994196					67.8979	0.98848
				67.9279	0.994281					67.9279	0.988491
				67.958	0.994365					67.958	0.988503
				67.988	0.994448					67.988	0.988516
				68.018	0.994529					68.018	0.988529
				68.048	0.99461					68.048	0.988544
				68.0781	0.99469					68.0781	0.988559
				68.1081	0.994769					68.1081	0.988575
				68.1381	0.994846					68.1381	0.988593
				68.1682	0.994923					68.1682	0.988612
				68.1982	0.994998					68.1982	0.988633
				68.2282	0.995072					68.2282	0.988655
				68.2583	0.995145					68.2583	0.988679
				68.2883	0.995217					68.2883	0.988705
				68.3183	0.995288					68.3183	0.988732
				68.3483	0.995358					68.3483	0.988762
				68.3784	0.995427					68.3784	0.988793
				68.4084	0.995494					68.4084	0.988827
				68.4384	0.995561					68.4384	0.988863
				68.4685	0.995626					68.4685	0.988901
				68.4985	0.995691					68.4985	0.988942
				68.5285	0.995754					68.5285	0.988984
				68.5586	0.995816					68.5586	0.989029
				68.5886	0.995878					68.5886	0.989077
				68.6186	0.995938					68.6186	0.989127
				68.6486	0.995997					68.6486	0.989179
				68.6787	0.996055					68.6787	0.989234
				68.7087	0.996113					68.7087	0.989291
				68.7387	0.996169					68.7387	0.98935
				68.7688	0.996224					68.7688	0.989412
				68.7988	0.996278					68.7988	0.989476
				68.8288	0.996332					68.8288	0.989542
				68.8589	0.996384					68.8589	0.98961
				68.8889	0.996436					68.8889	0.989681
				68.9189	0.996487					68.9189	0.989753
				68.9489	0.996536					68.9489	0.989828
				68.979	0.996585					68.979	0.989904
				69.009	0.996634					69.009	0.989982
				69.039	0.996681					69.039	0.990062
				69.0691	0.996727					69.0691	0.990144
				69.0991	0.996773					69.0991	0.990227
				69.1291	0.996818					69.1291	0.990312
				69.1592	0.996862					69.1592	0.990398
				69.1892	0.996905					69.1892	0.990485
				69.2192	0.996947					69.2192	0.990573
				69.2492	0.996989					69.2492	0.990663
				69.2793	0.99703					69.2793	0.990753
				69.3093	0.997071					69.3093	0.990844
				69.3393	0.99711					69.3393	0.990937
				69.3694	0.997149					69.3694	0.991029
				69.3994	0.997187					69.3994	0.991123
				69.4294	0.997225					69.4294	0.991216
				69.4595	0.997262					69.4595	0.991311
				69.4895	0.997298					69.4895	0.991405
				69.5195	0.997334					69.5195	0.9915
				69.5495	0.997369					69.5495	0.991595
				69.5796	0.997403					69.5796	0.991689
				69.6096	0.997437					69.6096	0.991784
				69.6396	0.99747					69.6396	0.991879
				69.6697	0.997503					69.6697	0.991973
				69.6997	0.997535					69.6997	0.992068
				69.7297	0.997567					69.7297	0.992162
				69.7598	0.997598					69.7598	0.992255
				69.7898	0.997628					69.7898	0.992348
				69.8198	0.997658					69.8198	0.992441
				69.8498	0.997688					69.8498	0.992533
				69.8799	0.997717					69.8799	0.992624
				69.9099	0.997745					69.9099	0.992715
				69.9399	0.997773					69.9399	0.992805
				69.97	0.997801					69.97	0.992894
				70	0.997828					70	0.992983
				70.03	0.997854					70.03	0.993071
				70.0601	0.997881					70.0601	0.993158
				70.0901	0.997906					70.0901	0.993244
				70.1201	0.997932					70.1201	0.993329
				70.1502	0.997956					70.1502	0.993414
				70.1802	0.997981					70.1802	0.993497
				70.2102	0.998005					70.2102	0.993579
				70.2402	0.998029					70.2402	0.993661
				70.2703	0.998052					70.2703	0.993741
				70.3003	0.998075					70.3003	0.993821
				70.3303	0.998098					70.3303	0.993899
				70.3604	0.99812					70.3604	0.993977
				70.3904	0.998142					70.3904	0.994053
				70.4204	0.998163					70.4204	0.994129
				70.4505	0.998184					70.4505	0.994203
				70.4805	0.998205					70.4805	0.994277
				70.5105	0.998226					70.5105	0.994349
				70.5405	0.998246					70.5405	0.994421
				70.5706	0.998266					70.5706	0.994491
				70.6006	0.998285					70.6006	0.994561
				70.6306	0.998304					70.6306	0.994629
				70.6607	0.998323					70.6607	0.994697
				70.6907	0.998342					70.6907	0.994763
				70.7207	0.99836					70.7207	0.994829
				70.7508	0.998378					70.7508	0.994893
				70.7808	0.998396					70.7808	0.994956
				70.8108	0.998414					70.8108	0.995019
				70.8408	0.998431					70.8408	0.995081
				70.8709	0.998448					70.8709	0.995141
				70.9009	0.998464					70.9009	0.995201
				70.9309	0.998481					70.9309	0.99526
				70.961	0.998497					70.961	0.995318
				70.991	0.998513					70.991	0.995375
				71.021	0.998529					71.021	0.995431
				71.0511	0.998544					71.0511	0.995486
				71.0811	0.99856					71.0811	0.99554
				71.1111	0.998575					71.1111	0.995594
				71.1411	0.998589					71.1411	0.995646
				71.1712	0.998604					71.1712	0.995698
				71.2012	0.998618					71.2012	0.995749
				71.2312	0.998633					71.2312	0.995799
				71.2613	0.998647					71.2613	0.995849
				71.2913	0.99866					71.2913	0.995897
				71.3213	0.998674					71.3213	0.995945
				71.3514	0.998687					71.3514	0.995992
				71.3814	0.998701					71.3814	0.996038
				71.4114	0.998714					71.4114	0.996084
				71.4414	0.998726					71.4414	0.996129
				71.4715	0.998739					71.4715	0.996173
				71.5015	0.998751					71.5015	0.996216
				71.5315	0.998764					71.5315	0.996259
				71.5616	0.998776					71.5616	0.996301
				71.5916	0.998788					71.5916	0.996343
				71.6216	0.9988					71.6216	0.996384
				71.6517	0.998811					71.6517	0.996424
				71.6817	0.998823					71.6817	0.996463
				71.7117	0.998834					71.7117	0.996502
				71.7417	0.998845					71.7417	0.99654
				71.7718	0.998856					71.7718	0.996578
				71.8018	0.998867					71.8018	0.996615
				71.8318	0.998878					71.8318	0.996652
				71.8619	0.998888					71.8619	0.996688
				71.8919	0.998898					71.8919	0.996723
				71.9219	0.998909					71.9219	0.996758
				71.952	0.998919					71.952	0.996792
				71.982	0.998929					71.982	0.996826
				72.012	0.998939					72.012	0.996859
				72.042	0.998948					72.042	0.996892
				72.0721	0.998958					72.0721	0.996925
				72.1021	0.998968					72.1021	0.996956
				72.1321	0.998977					72.1321	0.996988
				72.1622	0.998986					72.1622	0.997019
				72.1922	0.998995					72.1922	0.997049
				72.2222	0.999004					72.2222	0.997079
				72.2523	0.999013					72.2523	0.997108
				72.2823	0.999022					72.2823	0.997137
				72.3123	0.99903					72.3123	0.997166
				72.3423	0.999039					72.3423	0.997194
				72.3724	0.999047					72.3724	0.997222
				72.4024	0.999056					72.4024	0.997249
				72.4324	0.999064					72.4324	0.997276
				72.4625	0.999072					72.4625	0.997303
				72.4925	0.99908					72.4925	0.997329
				72.5225	0.999088					72.5225	0.997355
				72.5526	0.999096					72.5526	0.997381
				72.5826	0.999104					72.5826	0.997406
				72.6126	0.999111					72.6126	0.99743
				72.6426	0.999119					72.6426	0.997455
				72.6727	0.999126					72.6727	0.997479
				72.7027	0.999133					72.7027	0.997503
				72.7327	0.999141					72.7327	0.997526
				72.7628	0.999148					72.7628	0.997549
				72.7928	0.999155					72.7928	0.997572
				72.8228	0.999162					72.8228	0.997594
				72.8529	0.999169					72.8529	0.997616
				72.8829	0.999176					72.8829	0.997638
				72.9129	0.999182					72.9129	0.997659
				72.9429	0.999189					72.9429	0.997681
				72.973	0.999196					72.973	0.997702
				73.003	0.999202					73.003	0.997722
				73.033	0.999209					73.033	0.997743
				73.0631	0.999215					73.0631	0.997763
				73.0931	0.999221					73.0931	0.997782
				73.1231	0.999228					73.1231	0.997802
				73.1532	0.999234					73.1532	0.997821
				73.1832	0.99924					73.1832	0.99784
				73.2132	0.999246					73.2132	0.997859
				73.2432	0.999252					73.2432	0.997878
				73.2733	0.999258					73.2733	0.997896
				73.3033	0.999263					73.3033	0.997914
				73.3333	0.999269					73.3333	0.997932
				73.3634	0.999275					73.3634	0.997949
				73.3934	0.99928					73.3934	0.997967
				73.4234	0.999286					73.4234	0.997984
				73.4535	0.999291					73.4535	0.998001
				73.4835	0.999297					73.4835	0.998017
				73.5135	0.999302					73.5135	0.998034
				73.5435	0.999307					73.5435	0.99805
				73.5736	0.999313					73.5736	0.998066
				73.6036	0.999318					73.6036	0.998082
				73.6336	0.999323					73.6336	0.998098
				73.6637	0.999328					73.6637	0.998113
				73.6937	0.999333					73.6937	0.998129
				73.7237	0.999338					73.7237	0.998144
				73.7538	0.999343					73.7538	0.998159
				73.7838	0.999348					73.7838	0.998173
				73.8138	0.999353					73.8138	0.998188
				73.8438	0.999357					73.8438	0.998202
				73.8739	0.999362					73.8739	0.998217
				73.9039	0.999367					73.9039	0.998231
				73.9339	0.999371					73.9339	0.998244
				73.964	0.999376					73.964	0.998258
				73.994	0.99938					73.994	0.998272
				74.024	0.999385					74.024	0.998285
				74.0541	0.999389					74.0541	0.998298
				74.0841	0.999393					74.0841	0.998311
				74.1141	0.999398					74.1141	0.998324
				74.1441	0.999402					74.1441	0.998337
				74.1742	0.999406					74.1742	0.99835
				74.2042	0.99941					74.2042	0.998362
				74.2342	0.999415					74.2342	0.998374
				74.2643	0.999419					74.2643	0.998387
				74.2943	0.999423					74.2943	0.998399
				74.3243	0.999427					74.3243	0.998411
				74.3544	0.999431					74.3544	0.998422
				74.3844	0.999435					74.3844	0.998434
				74.4144	0.999439					74.4144	0.998446
				74.4444	0.999442					74.4444	0.998457
				74.4745	0.999446					74.4745	0.998468
				74.5045	0.99945					74.5045	0.998479
				74.5345	0.999454					74.5345	0.99849
				74.5646	0.999457					74.5646	0.998501
				74.5946	0.999461					74.5946	0.998512
				74.6246	0.999465					74.6246	0.998523
				74.6547	0.999468					74.6547	0.998533
				74.6847	0.999472					74.6847	0.998544
				74.7147	0.999475					74.7147	0.998554
				74.7447	0.999479					74.7447	0.998564
				74.7748	0.999482					74.7748	0.998574
				74.8048	0.999486					74.8048	0.998584
				74.8348	0.999489					74.8348	0.998594
				74.8649	0.999492					74.8649	0.998604
				74.8949	0.999496					74.8949	0.998613
				74.9249	0.999499					74.9249	0.998623
				74.955	0.999502					74.955	0.998632
				74.985	0.999506					74.985	0.998642
				75.015	0.999509					75.015	0.998651
				75.045	0.999512					75.045	0.99866
				75.0751	0.999515					75.0751	0.998669
				75.1051	0.999518					75.1051	0.998678
				75.1351	0.999521					75.1351	0.998687
				75.1652	0.999524					75.1652	0.998696
				75.1952	0.999527					75.1952	0.998704
				75.2252	0.99953					75.2252	0.998713
				75.2553	0.999533					75.2553	0.998722
				75.2853	0.999536					75.2853	0.99873
				75.3153	0.999539					75.3153	0.998738
				75.3453	0.999542					75.3453	0.998747
				75.3754	0.999545					75.3754	0.998755
				75.4054	0.999548					75.4054	0.998763
				75.4354	0.99955					75.4354	0.998771
				75.4655	0.999553					75.4655	0.998779
				75.4955	0.999556					75.4955	0.998787
				75.5255	0.999559					75.5255	0.998795
				75.5556	0.999561					75.5556	0.998802
				75.5856	0.999564					75.5856	0.99881
				75.6156	0.999567					75.6156	0.998817
				75.6456	0.999569					75.6456	0.998825
				75.6757	0.999572					75.6757	0.998832
				75.7057	0.999575					75.7057	0.99884
				75.7357	0.999577					75.7357	0.998847
				75.7658	0.99958					75.7658	0.998854
				75.7958	0.999582					75.7958	0.998861
				75.8258	0.999585					75.8258	0.998868
				75.8559	0.999587					75.8559	0.998875
				75.8859	0.99959					75.8859	0.998882
				75.9159	0.999592					75.9159	0.998889
				75.9459	0.999594					75.9459	0.998896
				75.976	0.999597					75.976	0.998903
				76.006	0.999599					76.006	0.998909
				76.036	0.999601					76.036	0.998916
				76.0661	0.999604					76.0661	0.998923
				76.0961	0.999606					76.0961	0.998929
				76.1261	0.999608					76.1261	0.998935
				76.1562	0.999611					76.1562	0.998942
				76.1862	0.999613					76.1862	0.998948
				76.2162	0.999615					76.2162	0.998954
				76.2462	0.999617					76.2462	0.998961
				76.2763	0.99962					76.2763	0.998967
				76.3063	0.999622					76.3063	0.998973
				76.3363	0.999624					76.3363	0.998979
				76.3664	0.999626					76.3664	0.998985
				76.3964	0.999628					76.3964	0.998991
				76.4264	0.99963					76.4264	0.998997
				76.4565	0.999632					76.4565	0.999002
				76.4865	0.999634					76.4865	0.999008
				76.5165	0.999636					76.5165	0.999014
				76.5465	0.999638					76.5465	0.99902
				76.5766	0.99964					76.5766	0.999025
				76.6066	0.999642					76.6066	0.999031
				76.6366	0.999644					76.6366	0.999036
				76.6667	0.999646					76.6667	0.999042
				76.6967	0.999648					76.6967	0.999047
				76.7267	0.99965					76.7267	0.999053
				76.7568	0.999652					76.7568	0.999058
				76.7868	0.999654					76.7868	0.999063
				76.8168	0.999656					76.8168	0.999068
				76.8468	0.999658					76.8468	0.999074
				76.8769	0.99966					76.8769	0.999079
				76.9069	0.999662					76.9069	0.999084
				76.9369	0.999663					76.9369	0.999089
				76.967	0.999665					76.967	0.999094
				76.997	0.999667					76.997	0.999099
				77.027	0.999669					77.027	0.999104
				77.0571	0.99967					77.0571	0.999109
				77.0871	0.999672					77.0871	0.999114
				77.1171	0.999674					77.1171	0.999118
				77.1471	0.999676					77.1471	0.999123
				77.1772	0.999677					77.1772	0.999128
				77.2072	0.999679					77.2072	0.999133
				77.2372	0.999681					77.2372	0.999137
				77.2673	0.999682					77.2673	0.999142
				77.2973	0.999684					77.2973	0.999147
				77.3273	0.999686					77.3273	0.999151
				77.3574	0.999687					77.3574	0.999156
				77.3874	0.999689					77.3874	0.99916
				77.4174	0.999691					77.4174	0.999165
				77.4474	0.999692					77.4474	0.999169
				77.4775	0.999694					77.4775	0.999173
				77.5075	0.999695					77.5075	0.999178
				77.5375	0.999697					77.5375	0.999182
				77.5676	0.999699					77.5676	0.999186
				77.5976	0.9997					77.5976	0.99919
				77.6276	0.999702					77.6276	0.999195
				77.6577	0.999703					77.6577	0.999199
				77.6877	0.999705					77.6877	0.999203
				77.7177	0.999706					77.7177	0.999207
				77.7477	0.999708					77.7477	0.999211
				77.7778	0.999709					77.7778	0.999215
				77.8078	0.99971					77.8078	0.999219
				77.8378	0.999712					77.8378	0.999223
				77.8679	0.999713					77.8679	0.999227
				77.8979	0.999715					77.8979	0.999231
				77.9279	0.999716					77.9279	0.999235
				77.958	0.999718					77.958	0.999239
				77.988	0.999719					77.988	0.999242
										78.018	0.999246
										78.048	0.99925
										78.0781	0.999254
										78.1081	0.999257
										78.1381	0.999261
										78.1682	0.999265
										78.1982	0.999268
										78.2282	0.999272
										78.2583	0.999276
										78.2883	0.999279
										78.3183	0.999283
										78.3483	0.999286
										78.3784	0.99929
										78.4084	0.999293
										78.4384	0.999296
										78.4685	0.9993
										78.4985	0.999303
										78.5285	0.999306
										78.5586	0.99931
										78.5886	0.999313
										78.6186	0.999316
										78.6486	0.99932
										78.6787	0.999323
										78.7087	0.999326
										78.7387	0.999329
										78.7688	0.999332
										78.7988	0.999335
										78.8288	0.999339
										78.8589	0.999342
										78.8889	0.999345
										78.9189	0.999348
										78.9489	0.999351
										78.979	0.999354
										79.009	0.999357
										79.039	0.99936
										79.0691	0.999363
										79.0991	0.999365
										79.1291	0.999368
										79.1592	0.999371
										79.1892	0.999374
										79.2192	0.999377
										79.2492	0.99938
										79.2793	0.999383
										79.3093	0.999385
										79.3393	0.999388
										79.3694	0.999391
										79.3994	0.999394
										79.4294	0.999396
										79.4595	0.999399
										79.4895	0.999402
										79.5195	0.999404
										79.5495	0.999407
										79.5796	0.999409
										79.6096	0.999412
										79.6396	0.999415
										79.6697	0.999417
										79.6997	0.99942
										79.7297	0.999422
										79.7598	0.999425
										79.7898	0.999427
										79.8198	0.99943
										79.8498	0.999432
										79.8799	0.999435
										79.9099	0.999437
										79.9399	0.999439
										79.97	0.999442
										80	0.999444

## Sheet: Fig S4
	S4				S4 inset
					Same Polarization			Different Polarization
	Frequency (MHz)	Fluorescence (a.u.)	Error Bar		Frequency (MHz)	Residual (a.u.)		Frequency (MHz)	Residual (a.u.)
	5350	0.999511	2.31519e-05		5350	-0.000236592		5350	-0.000236581
	5352	0.999629	2.31533e-05		5352	-0.000113316		5352	-0.00011332
	5354	0.999584	2.31528e-05		5354	-0.00015205		5354	-0.000152071
	5356	0.99961	2.31531e-05		5356	-0.000120177		5356	-0.000120217
	5358	0.999648	2.31535e-05		5358	-7.59938e-05		5358	-7.6053e-05
	5360	0.999858	2.31559e-05		5360	0.000140857		5360	0.000140777
	5362	0.999548	2.31523e-05		5362	-0.000163071		5362	-0.000163175
	5364	0.999749	2.31547e-05		5364	4.53223e-05		5364	4.51943e-05
	5366	0.999664	2.31537e-05		5366	-3.2311e-05		5366	-3.24656e-05
	5368	0.999474	2.31515e-05		5368	-0.00021443		5368	-0.000214614
	5370	0.99968	2.31539e-05		5370	-4.21471e-07		5370	-6.36027e-07
	5372	0.99947	2.31514e-05		5372	-0.000203083		5372	-0.000203332
	5374	0.999423	2.31509e-05		5374	-0.000241066		5374	-0.000241351
	5376	0.999659	2.31536e-05		5376	3.88517e-06		5376	3.56152e-06
	5378	0.999495	2.31517e-05		5378	-0.000150703		5378	-0.000151069
	5380	0.999649	2.31535e-05		5380	1.35703e-05		5380	1.31584e-05
	5382	0.99959	2.31528e-05		5382	-3.58845e-05		5382	-3.6346e-05
	5384	0.999489	2.31516e-05		5384	-0.00012636		5384	-0.000126875
	5386	0.999663	2.31537e-05		5386	5.93777e-05		5386	5.88044e-05
	5388	0.999439	2.31511e-05		5388	-0.000153162		5388	-0.000153798
	5390	0.999539	2.31522e-05		5390	-4.05814e-05		5390	-4.12861e-05
	5392	0.999517	2.3152e-05		5392	-4.98655e-05		5392	-5.06443e-05
	5394	0.999528	2.31521e-05		5394	-2.56096e-05		5394	-2.64688e-05
	5396	0.999668	2.31537e-05		5396	0.00012854		5396	0.000127593
	5398	0.999698	2.31541e-05		5398	0.00017442		5398	0.000173379
	5400	0.999667	2.31537e-05		5400	0.000158933		5400	0.000157788
	5402	0.999535	2.31522e-05		5402	4.28943e-05		5402	4.16367e-05
	5404	0.999533	2.31522e-05		5404	5.93516e-05		5404	5.79712e-05
	5406	0.999628	2.31533e-05		5406	0.000172996		5406	0.000171482
	5408	0.99939	2.31505e-05		5408	-4.57953e-05		5408	-4.74558e-05
	5410	0.999396	2.31506e-05		5410	-1.85921e-05		5410	-2.04126e-05
	5412	0.999329	2.31498e-05		5412	-6.37416e-05		5412	-6.57372e-05
	5414	0.999549	2.31523e-05		5414	0.000179428		5414	0.00017724
	5416	0.999458	2.31513e-05		5416	0.000113639		5416	0.000111241
	5418	0.999136	2.31476e-05		5418	-0.000181107		5418	-0.000183737
	5420	0.999159	2.31478e-05		5420	-0.000130424		5420	-0.000133309
	5422	0.999364	2.31502e-05		5422	0.000105393		5422	0.000102227
	5424	0.999233	2.31487e-05		5424	7.25726e-06		5424	3.78121e-06
	5426	0.999441	2.31511e-05		5426	0.000250165		5426	0.000246346
	5428	0.999251	2.31489e-05		5428	9.81757e-05		5428	9.39759e-05
	5430	0.999494	2.31517e-05		5430	0.000382086		5430	0.000377464
	5432	0.999215	2.31485e-05		5432	0.000146879		5432	0.000141786
	5434	0.999217	2.31485e-05		5434	0.000196154		5434	0.000190537
	5436	0.999066	2.31468e-05		5436	9.75232e-05		5436	9.13197e-05
	5438	0.999021	2.31462e-05		5438	0.000108136		5438	0.000101275
	5440	0.998999	2.3146e-05		5440	0.000148334		5440	0.000140733
	5442	0.999301	2.31495e-05		5442	0.000517298		5442	0.000508864
	5444	0.999199	2.31483e-05		5444	0.000489082		5444	0.000479705
	5446	0.999097	2.31471e-05		5446	0.000468262		5446	0.000457815
	5448	0.999124	2.31474e-05		5448	0.000585853		5448	0.000574186
	5450	0.998858	2.31443e-05		5450	0.000419136		5450	0.000406073
	5452	0.999043	2.31465e-05		5452	0.000716133		5452	0.000701466
	5454	0.999065	2.31467e-05		5454	0.000862643		5454	0.000846123
	5456	0.999009	2.31461e-05		5456	0.000945732		5456	0.00092706
	5458	0.99858	2.31411e-05		5458	0.000673999		5458	0.000652814
	5460	0.99875	2.31431e-05		5460	0.0010216		5460	0.00099746
	5462	0.998169	2.31364e-05		5462	0.000643432		5462	0.000615797
	5464	0.998069	2.31352e-05		5464	0.000773942		5464	0.000742136
	5466	0.997734	2.31313e-05		5466	0.000702544		5466	0.000665725
	5468	0.9973	2.31263e-05		5468	0.000572601		5468	0.000529703
	5470	0.996956	2.31223e-05		5470	0.000579242		5470	0.000528905
	5472	0.996667	2.31189e-05		5472	0.000693826		5472	0.000634305
	5474	0.995757	2.31084e-05		5474	0.000250631		5474	0.000179672
	5476	0.995218	2.31021e-05		5476	0.00024889		5476	0.000163589
	5478	0.994301	2.30915e-05		5478	-5.40418e-05		5478	-0.0001574
	5480	0.993578	2.30831e-05		5480	-8.30145e-05		5480	-0.000209084
	5482	0.992798	2.3074e-05		5482	-9.61055e-05		5482	-0.000250473
	5484	0.992072	2.30656e-05		5484	-2.10586e-06		5484	-0.000190963
	5486	0.991121	2.30545e-05		5486	-0.000120006		5486	-0.000349232
	5488	0.990561	2.3048e-05		5488	0.000102455		5488	-0.000170965
	5490	0.990242	2.30443e-05		5490	0.000429771		5490	0.000112795
	5492	0.98996	2.3041e-05		5492	0.000571902		5492	0.000218624
	5494	0.989357	2.3034e-05		5494	0.000107418		5494	-0.000267929
	5496	0.989605	2.30369e-05		5496	0.000193782		5496	-0.000184882
	5498	0.989886	2.30402e-05		5498	5.34481e-05		5498	-0.000309704
	5500	0.990591	2.30484e-05		5500	0.000155334		5500	-0.00017752
	5502	0.991124	2.30546e-05		5502	-5.41011e-06		5502	-0.000299175
	5504	0.991937	2.3064e-05		5504	9.8907e-05		5504	-0.000152618
	5506	0.992339	2.30687e-05		5506	-0.000166969		5506	-0.000377144
	5508	0.992979	2.30761e-05		5508	-0.000122909		5508	-0.000294896
	5510	0.993571	2.3083e-05		5510	-4.10809e-05		5510	-0.000178949
	5512	0.994013	2.30881e-05		5512	-1.95255e-05		5512	-0.0001274
	5514	0.994545	2.30943e-05		5514	0.000178128		5514	9.65114e-05
	5516	0.995202	2.31019e-05		5516	0.000582003		5516	0.000523481
	5518	0.995027	2.30999e-05		5518	0.000229284		5518	0.000191299
	5520	0.995503	2.31054e-05		5520	0.000598779		5520	0.000579355
	5522	0.995528	2.31057e-05		5522	0.000582634		5522	0.000580312
	5524	0.995627	2.31069e-05		5524	0.000706059		5524	0.000719839
	5526	0.995357	2.31038e-05		5526	0.000525078		5526	0.000554361
	5528	0.995244	2.31024e-05		5528	0.000565335		5528	0.000609877
	5530	0.994938	2.30989e-05		5530	0.000482006		5530	0.000541875
	5532	0.994455	2.30933e-05		5532	0.000295559		5532	0.000371098
	5534	0.993801	2.30857e-05		5534	2.00627e-05		5534	0.000111851
	5536	0.993233	2.30791e-05		5536	-7.93676e-05		5536	2.94324e-05
	5538	0.992154	2.30665e-05		5538	-0.000586792		5538	-0.000460105
	5540	0.991238	2.30559e-05		5540	-0.000816102		5540	-0.000670651
	5542	0.990001	2.30415e-05		5542	-0.00123727		5542	-0.00107235
	5544	0.988671	2.3026e-05		5544	-0.00161061		5544	-0.00142589
	5546	0.987765	2.30155e-05		5546	-0.00141066		5546	-0.00120656
	5548	0.986301	2.29984e-05		5548	-0.00162601		5548	-0.001404
	5550	0.985123	2.29847e-05		5550	-0.00143728		5550	-0.00120022
	5552	0.984297	2.2975e-05		5552	-0.00083696		5552	-0.000589092
	5554	0.983527	2.2966e-05		5554	-0.000220481		5554	3.309e-05
	5556	0.982991	2.29598e-05		5556	0.000449725		5556	0.000704182
	5558	0.9826	2.29552e-05		5558	0.000920768		5558	0.00117302
	5560	0.982227	2.29509e-05		5560	0.000925447		5560	0.00117489
	5562	0.982515	2.29542e-05		5562	0.00103804		5562	0.0012858
	5564	0.982562	2.29548e-05		5564	0.000391949		5564	0.000639017
	5566	0.983437	2.2965e-05		5566	0.000173876		5566	0.000419537
	5568	0.983777	2.2969e-05		5568	-0.000818515		5568	-0.00057695
	5570	0.984932	2.29824e-05		5570	-0.00108081		5570	-0.000847086
	5572	0.98592	2.2994e-05		5572	-0.0014805		5572	-0.00125825
	5574	0.987303	2.30101e-05		5574	-0.00138339		5574	-0.00117535
	5576	0.988832	2.30279e-05		5576	-0.00100299		5576	-0.000810775
	5578	0.989728	2.30383e-05		5578	-0.00110654		5578	-0.000930726
	5580	0.991109	2.30544e-05		5580	-0.000579356		5580	-0.000419775
	5582	0.992182	2.30669e-05		5582	-0.000226554		5582	-8.2538e-05
	5584	0.993167	2.30783e-05		5584	0.000160947		5584	0.000290327
	5586	0.994075	2.30889e-05		5586	0.000578339		5586	0.000694107
	5588	0.994728	2.30964e-05		5588	0.000837163		5588	0.00094033
	5590	0.994777	2.3097e-05		5590	0.000577861		5590	0.00066935
	5592	0.995017	2.30998e-05		5592	0.000588237		5592	0.000668841
	5594	0.995293	2.3103e-05		5594	0.00070789		5594	0.000778236
	5596	0.995396	2.31042e-05		5596	0.000722685		5596	0.000783216
	5598	0.995519	2.31056e-05		5598	0.000825161		5598	0.000876106
	5600	0.995299	2.31031e-05		5600	0.000651885		5600	0.000693235
	5602	0.994992	2.30995e-05		5602	0.00046298		5602	0.000494454
	5604	0.994729	2.30965e-05		5604	0.000390866		5604	0.000411868
	5606	0.99449	2.30937e-05		5606	0.000423579		5606	0.00043315
	5608	0.993755	2.30851e-05		5608	4.55707e-05		5608	4.23462e-05
	5610	0.993193	2.30786e-05		5610	-6.66509e-05		5610	-8.4462e-05
	5612	0.992499	2.30706e-05		5612	-0.000213988		5612	-0.000248559
	5614	0.99185	2.3063e-05		5614	-0.000220138		5614	-0.00027384
	5616	0.990835	2.30512e-05		5616	-0.000505496		5616	-0.000580473
	5618	0.990343	2.30455e-05		5618	-0.000210077		5618	-0.000307468
	5620	0.989704	2.30381e-05		5620	-5.12319e-05		5620	-0.000170032
	5622	0.988848	2.30281e-05		5622	-0.000179041		5622	-0.000314869
	5624	0.988728	2.30267e-05		5624	0.000265217		5624	0.000120728
	5626	0.988748	2.30269e-05		5626	0.000588238		5626	0.000446529
	5628	0.988768	2.30271e-05		5628	0.00058887		5628	0.00046174
	5630	0.988825	2.30278e-05		5630	0.000297103		5630	0.000193293
	5632	0.989451	2.30351e-05		5632	0.000298565		5632	0.000221581
	5634	0.989999	2.30415e-05		5634	3.69746e-05		5634	-1.47781e-05
	5636	0.990564	2.30481e-05		5636	-0.000296171		5636	-0.000327555
	5638	0.991236	2.30559e-05		5638	-0.000528781		5638	-0.000545788
	5640	0.992118	2.30661e-05		5640	-0.000505721		5640	-0.000513972
	5642	0.992735	2.30733e-05		5642	-0.0006709		5642	-0.000674964
	5644	0.993739	2.3085e-05		5644	-0.000361835		5644	-0.000365128
	5646	0.994397	2.30926e-05		5646	-0.000309756		5646	-0.000314712
	5648	0.995042	2.31001e-05		5648	-0.000188334		5648	-0.000196661
	5650	0.995683	2.31075e-05		5650	3.20382e-06		5650	-9.71321e-06
	5652	0.99635	2.31153e-05		5652	0.00028658		5652	0.000268155
	5654	0.996721	2.31196e-05		5654	0.000330019		5654	0.000305326
	5656	0.997023	2.31231e-05		5656	0.000354367		5656	0.000322703
	5658	0.99759	2.31296e-05		5658	0.000686237		5658	0.000646877
	5660	0.997894	2.31332e-05		5660	0.000793194		5660	0.000745334
	5662	0.998072	2.31352e-05		5662	0.000806538		5662	0.000749239
	5664	0.99817	2.31364e-05		5664	0.000771054		5664	0.000703202
	5666	0.998211	2.31368e-05		5666	0.000705347		5666	0.000625602
	5668	0.998249	2.31373e-05		5668	0.000663303		5668	0.000570051
	5670	0.998051	2.3135e-05		5670	0.000409571		5670	0.000300878
	5672	0.998161	2.31363e-05		5672	0.000488449		5672	0.000362012
	5674	0.998236	2.31371e-05		5674	0.000556267		5674	0.000409383
	5676	0.998015	2.31346e-05		5676	0.000354354		5676	0.000183922
	5678	0.997787	2.31319e-05		5678	0.000169815		5678	-2.75979e-05
	5680	0.997609	2.31299e-05		5680	5.97875e-05		5680	-0.000168174
	5682	0.997808	2.31322e-05		5682	0.0003503		5682	8.84832e-05
	5684	0.997875	2.3133e-05		5684	0.000528448		5684	0.000230417
	5686	0.997488	2.31285e-05		5686	0.000261717		5686	-7.29297e-05
	5688	0.997265	2.31259e-05		5688	0.000155158		5688	-0.000213335
	5690	0.997183	2.31249e-05		5690	0.000168002		5690	-0.000227401
	5692	0.997281	2.31261e-05		5692	0.000317732		5692	-9.33693e-05
	5694	0.997178	2.31249e-05		5694	0.000207212		5694	-0.000205432
	5696	0.99724	2.31256e-05		5696	0.000197118		5696	-0.000202584
	5698	0.997563	2.31293e-05		5698	0.000387203		5698	1.2446e-05
	5700	0.997515	2.31288e-05		5700	0.0001624		5700	-0.000179635
	5702	0.997381	2.31272e-05		5702	-0.000172753		5702	-0.000478714
	5704	0.997811	2.31322e-05		5704	4.9256e-05		5704	-0.000220779
	5706	0.997787	2.31319e-05		5706	-0.000175545		5706	-0.000412008
	5708	0.998065	2.31352e-05		5708	-8.37491e-05		5708	-0.000290079
	5710	0.99834	2.31383e-05		5710	2.30794e-05		5710	-0.000156865
	5712	0.998475	2.31399e-05		5712	8.13362e-06		5712	-0.000149042
	5714	0.998582	2.31411e-05		5714	-1.62103e-05		5714	-0.000153889
	5716	0.998669	2.31422e-05		5716	-4.43775e-05		5716	-0.000165415
	5718	0.99897	2.31456e-05		5718	0.000155569		5718	4.87323e-05
	5720	0.998768	2.31433e-05		5720	-0.0001354		5720	-0.0002301
	5722	0.999125	2.31474e-05		5722	0.000144085		5722	5.9788e-05
	5724	0.999241	2.31488e-05		5724	0.00019088		5724	0.000115532
	5726	0.999389	2.31505e-05		5726	0.000278253		5726	0.000210633
	5728	0.999289	2.31493e-05		5728	0.000124128		5728	6.32092e-05
	5730	0.999106	2.31472e-05		5730	-0.000107989		5730	-0.000163072
	5732	0.999474	2.31515e-05		5732	0.000216377		5732	0.000166399
	5734	0.999565	2.31525e-05		5734	0.00026854		5734	0.000223043
	5736	0.999671	2.31538e-05		5736	0.000338847		5736	0.000297303
	5738	0.999388	2.31505e-05		5738	2.30308e-05		5738	-1.50161e-05
	5740	0.9996	2.31529e-05		5740	0.000205391		5740	0.000170452
	5742	0.999689	2.3154e-05		5742	0.000266507		5742	0.000234337
	5744	0.999598	2.31529e-05		5744	0.000150644		5744	0.000120952
	5746	0.99953	2.31521e-05		5746	5.9761e-05		5746	3.22923e-05
	5748	0.99974	2.31546e-05		5748	0.000248554		5748	0.000223086
	5750	0.99982	2.31555e-05		5750	0.000308187		5750	0.000284526
	5752	0.999603	2.3153e-05		5752	7.3048e-05		5752	5.10226e-05
	5754	0.999703	2.31541e-05		5754	0.000155601		5754	0.00013506
	5756	0.999557	2.31524e-05		5756	-6.29326e-06		5756	-2.54839e-05
	5758	0.999667	2.31537e-05		5758	8.82298e-05		5758	7.02709e-05
	5760	0.999482	2.31516e-05		5760	-0.000110233		5760	-0.000127066
	5762	0.999912	2.31566e-05		5762	0.000305988		5762	0.000290187
	5764	0.999582	2.31527e-05		5764	-3.68919e-05		5764	-5.17466e-05
	5766	0.999541	2.31523e-05		5766	-8.91542e-05		5766	-0.000103138
	5768	0.999667	2.31537e-05		5768	2.55522e-05		5768	1.23711e-05
	5770	0.999879	2.31562e-05		5770	0.000226568		5770	0.000214127
	5772	0.999715	2.31543e-05		5772	5.21206e-05		5772	4.03658e-05
	5774	0.999637	2.31534e-05		5774	-3.54814e-05		5774	-4.66014e-05
	5776	0.999827	2.31556e-05		5776	0.000145873		5776	0.000135342
	5778	0.999871	2.31561e-05		5778	0.000180648		5778	0.000170664
	5780	0.999778	2.3155e-05		5780	7.95264e-05		5780	7.00517e-05
	5782	0.999934	2.31568e-05		5782	0.000228208		5782	0.000219208
	5784	0.999567	2.31526e-05		5784	-0.000146279		5784	-0.000154837
	5786	0.99981	2.31554e-05		5786	8.94229e-05		5786	8.12792e-05
	5788	0.999653	2.31535e-05		5788	-7.53683e-05		5788	-8.3125e-05
	5790	0.999619	2.31532e-05		5790	-0.000115656		5790	-0.00012305
	5792	0.999849	2.31558e-05		5792	0.000108207		5792	0.000101152
	5794	0.999677	2.31538e-05		5794	-6.9723e-05		5794	-7.64585e-05
	5796	0.999586	2.31528e-05		5796	-0.00016643		5796	-0.000172866
	5798	0.999587	2.31528e-05		5798	-0.000171088		5798	-0.000177242
	5800	0.999862	2.3156e-05		5800	9.8064e-05		5800	9.21758e-05
	5802	0.999752	2.31547e-05		5802	-1.7685e-05		5802	-2.33229e-05
	5804	0.999996	2.31575e-05		5804	0.000221212		5804	0.00021581
	5806	0.999715	2.31543e-05		5806	-6.42279e-05		5806	-6.94068e-05
	5808	0.999605	2.3153e-05		5808	-0.000178685		5808	-0.000183653
	5810	0.999955	2.3157e-05		5810	0.000166255		5810	0.000161486
	5812	0.999628	2.31533e-05		5812	-0.000164295		5812	-0.000168875
	5814	0.999858	2.31559e-05		5814	6.0844e-05		5814	5.64425e-05
	5816	0.999849	2.31558e-05		5816	4.82831e-05		5816	4.40511e-05
	5818	0.999811	2.31554e-05		5818	6.32833e-06		5818	2.2571e-06
	5820	0.999815	2.31554e-05		5820	6.61178e-06		5820	2.69323e-06
	5822	0.99961	2.31531e-05		5822	-0.000202417		5822	-0.00020619
	5824	0.999843	2.31558e-05		5824	2.72225e-05		5824	2.3587e-05
	5826	0.999816	2.31554e-05		5826	-3.29304e-06		5826	-6.79728e-06
	5828	0.999777	2.3155e-05		5828	-4.64107e-05		5828	-4.979e-05
	5830	1	2.31576e-05		5830	0.000173704		5830	0.000170444
	5832	0.999545	2.31523e-05		5832	-0.000284843		5832	-0.00028799
	5834	0.999678	2.31538e-05		5834	-0.000154117		5834	-0.000157156
	5836	0.999847	2.31558e-05		5836	1.13327e-05		5836	8.39765e-06
	5838	0.999902	2.31564e-05		5838	6.37419e-05		5838	6.09055e-05
	5840	0.999813	2.31554e-05		5840	-2.84144e-05		5840	-3.11565e-05
	5842	0.999669	2.31537e-05		5842	-0.000175186		5842	-0.000177838
	5844	0.999861	2.3156e-05		5844	1.42573e-05		5844	1.16916e-05
	5846	0.999979	2.31573e-05		5846	0.000130017		5846	0.000127534
	5848	0.999837	2.31557e-05		5848	-1.52906e-05		5848	-1.76949e-05
	5850	0.999776	2.3155e-05		5850	-7.83028e-05		5850	-8.06314e-05

## Sheet: Fig S6
	(a)											(b) and (c)
	h10B15N					hBN_nat						h10B15N
	Frequency (MHz)	Fluorescence (a.u.)	Error Bar	Lorenzian fit (a.u.)	Lorenzian fit slope (1/Hz)	Frequency (MHz)	Fluorescence (a.u.)	Error Bar	Lorenzian fit	Lorenzian fit slope (1/Hz)		Frequency (MHz)	Fluorescence (a.u.)	Error Bar	Lorenzian fit (a.u.)	Lorenzian fit slope (1/Hz)
	3000	0.999412	0.000148708	0.999793	-2.09e-12	3000	0.988737	0.000105332	0.989291	-3.05e-12		2850	0.996235	0.000833	0.996798	-5.15e-11
	3003	0.999661	0.000148745	0.999787	-2.2e-12	3003	0.98837	0.000105294	0.989282	-3.23e-12		2853.25	0.995168	0.000832	0.996623	-5.63e-11
	3006	0.999335	0.000148696	0.99978	-2.32e-12	3006	0.989075	0.000105368	0.989272	-3.43e-12		2856.5	0.995782	0.000832	0.996432	-6.18e-11
	3009	0.999289	0.00014869	0.999773	-2.45e-12	3009	0.988673	0.000105326	0.989261	-3.64e-12		2859.75	0.995	0.000832	0.996221	-6.8e-11
	3012	0.999594	0.000148735	0.999765	-2.58e-12	3012	0.988704	0.000105329	0.98925	-3.88e-12		2863	0.995707	0.000832	0.995989	-7.52e-11
	3015	0.999201	0.000148676	0.999757	-2.73e-12	3015	0.989091	0.00010537	0.989238	-4.14e-12		2866.25	0.994454	0.000831	0.995731	-8.36e-11
	3018	0.999099	0.000148661	0.999749	-2.9e-12	3018	0.989108	0.000105372	0.989225	-4.43e-12		2869.5	0.995073	0.000832	0.995444	-9.33e-11
	3021	0.998928	0.000148636	0.99974	-3.07e-12	3021	0.989317	0.000105394	0.989211	-4.75e-12		2872.75	0.993978	0.000831	0.995123	-1.05e-10
	3024	0.999432	0.000148711	0.99973	-3.27e-12	3024	0.989098	0.000105371	0.989196	-5.1e-12		2876	0.994472	0.000831	0.994762	-1.18e-10
	3027	0.999042	0.000148653	0.99972	-3.48e-12	3027	0.988816	0.000105341	0.989181	-5.5e-12		2879.25	0.99548	0.000832	0.994353	-1.34e-10
	3030	0.999578	0.000148733	0.99971	-3.71e-12	3030	0.989008	0.000105361	0.989163	-5.93e-12		2882.5	0.993328	0.00083	0.993888	-1.53e-10
	3033	0.999334	0.000148696	0.999698	-3.97e-12	3033	0.989012	0.000105362	0.989145	-6.42e-12		2885.75	0.992465	0.00083	0.993356	-1.76e-10
	3036	0.999461	0.000148715	0.999686	-4.25e-12	3036	0.9891	0.000105371	0.989125	-6.97e-12		2889	0.991933	0.000829	0.992742	-2.03e-10
	3039	0.999298	0.000148691	0.999673	-4.56e-12	3039	0.988564	0.000105314	0.989103	-7.59e-12		2892.25	0.993748	0.000831	0.992029	-2.37e-10
	3042	0.999147	0.000148668	0.999658	-4.9e-12	3042	0.988897	0.000105349	0.989079	-8.29e-12		2895.5	0.988125	0.000826	0.991195	-2.78e-10
	3045	0.998801	0.000148617	0.999643	-5.28e-12	3045	0.989144	0.000105375	0.989053	-9.09e-12		2898.75	0.991307	0.000829	0.990213	-3.28e-10
	3048	0.999	0.000148647	0.999627	-5.71e-12	3048	0.988459	0.000105303	0.989025	-9.99e-12		2902	0.990171	0.000828	0.989051	-3.9e-10
	3051	0.999048	0.000148654	0.999609	-6.19e-12	3051	0.989046	0.000105365	0.988993	-1.1e-11		2905.25	0.990952	0.000828	0.987668	-4.64e-10
	3054	0.999039	0.000148652	0.999589	-6.73e-12	3054	0.988642	0.000105322	0.988958	-1.22e-11		2908.5	0.988716	0.000827	0.986023	-5.52e-10
	3057	0.99912	0.000148664	0.999568	-7.34e-12	3057	0.988632	0.000105321	0.98892	-1.35e-11		2911.75	0.984164	0.000823	0.984071	-6.51e-10
	3060	0.999388	0.000148704	0.999545	-8.03e-12	3060	0.989251	0.000105387	0.988877	-1.5e-11		2915	0.983051	0.000822	0.981787	-7.54e-10
	3063	0.999199	0.000148676	0.99952	-8.82e-12	3063	0.988742	0.000105333	0.98883	-1.67e-11		2918.25	0.977709	0.000817	0.979185	-8.42e-10
	3066	0.99976	0.00014876	0.999492	-9.72e-12	3066	0.989137	0.000105375	0.988777	-1.86e-11		2921.5	0.977942	0.000818	0.976365	-8.8e-10
	3069	0.999431	0.000148711	0.999462	-1.08e-11	3069	0.988717	0.00010533	0.988718	-2.07e-11		2924.75	0.976113	0.000816	0.973558	-8.23e-10
	3072	0.999568	0.000148731	0.999428	-1.2e-11	3072	0.988457	0.000105303	0.988652	-2.29e-11		2928	0.974077	0.000814	0.971144	-6.35e-10
	3075	0.999614	0.000148738	0.99939	-1.34e-11	3075	0.988494	0.000105307	0.98858	-2.52e-11		2931.25	0.970892	0.000812	0.969554	-3.26e-10
	3078	0.999328	0.000148695	0.999347	-1.5e-11	3078	0.988615	0.00010532	0.988501	-2.73e-11		2934.5	0.97144	0.000812	0.96907	2.52e-11
	3081	0.999016	0.000148649	0.999299	-1.7e-11	3081	0.988342	0.000105291	0.988417	-2.89e-11		2937.75	0.970407	0.000811	0.96965	3.09e-10
	3084	0.99944	0.000148712	0.999245	-1.93e-11	3084	0.988333	0.00010529	0.988328	-2.99e-11		2941	0.970701	0.000811	0.97094	4.56e-10
	3087	0.999341	0.000148697	0.999183	-2.2e-11	3087	0.988125	0.000105268	0.988238	-2.98e-11		2944.25	0.972931	0.000813	0.97248	4.68e-10
	3090	0.998836	0.000148622	0.999112	-2.54e-11	3090	0.987526	0.000105205	0.988151	-2.85e-11		2947.5	0.973825	0.000814	0.973886	3.83e-10
	3093	0.999009	0.000148648	0.99903	-2.94e-11	3093	0.987643	0.000105217	0.988069	-2.6e-11		2950.75	0.975619	0.000816	0.974918	2.45e-10
	3096	0.99857	0.000148583	0.998935	-3.43e-11	3096	0.987666	0.00010522	0.987995	-2.28e-11		2954	0.976546	0.000816	0.975454	8.23e-11
	3099	0.998758	0.000148611	0.998824	-4.02e-11	3099	0.987643	0.000105217	0.987932	-1.98e-11		2957.25	0.978393	0.000818	0.975442	-9.13e-11
	3102	0.999024	0.00014865	0.998693	-4.74e-11	3102	0.988003	0.000105255	0.987876	-1.78e-11		2960.5	0.980116	0.000819	0.974853	-2.73e-10
	3105	0.998687	0.0001486	0.998538	-5.62e-11	3105	0.987518	0.000105204	0.987823	-1.76e-11		2963.75	0.976862	0.000817	0.973657	-4.66e-10
	3108	0.998243	0.000148534	0.998354	-6.66e-11	3108	0.987672	0.00010522	0.987768	-1.93e-11		2967	0.976082	0.000816	0.971808	-6.76e-10
	3111	0.998274	0.000148539	0.998137	-7.87e-11	3111	0.988105	0.000105266	0.987706	-2.28e-11		2970.25	0.97081	0.000812	0.96924	-9.1e-10
	3114	0.99777	0.000148463	0.997881	-9.18e-11	3114	0.987538	0.000105206	0.98763	-2.79e-11		2973.5	0.965963	0.000808	0.965868	-1.17e-09
	3117	0.997845	0.000148475	0.997586	-1.04e-10	3117	0.987784	0.000105232	0.987537	-3.42e-11		2976.75	0.958024	0.000801	0.961609	-1.45e-09
	3120	0.99712	0.000148367	0.997258	-1.13e-10	3120	0.987657	0.000105219	0.987424	-4.1e-11		2980	0.95064	0.000795	0.956412	-1.74e-09
	3123	0.997089	0.000148362	0.996914	-1.14e-10	3123	0.987691	0.000105222	0.987291	-4.79e-11		2983.25	0.946036	0.000791	0.950339	-1.98e-09
	3126	0.996678	0.000148301	0.996589	-9.96e-11	3126	0.987488	0.000105201	0.987137	-5.42e-11		2986.5	0.940683	0.000786	0.943677	-2.08e-09
	3129	0.996274	0.000148241	0.996332	-6.87e-11	3129	0.986426	0.000105089	0.986967	-5.88e-11		2989.75	0.936884	0.000783	0.937074	-1.92e-09
	3132	0.996007	0.000148201	0.996189	-2.51e-11	3132	0.986953	0.000105144	0.986787	-6.09e-11		2993	0.933896	0.000781	0.931571	-1.39e-09
	3135	0.995998	0.0001482	0.996182	1.93e-11	3135	0.986386	0.000105085	0.986605	-5.92e-11		2996.25	0.930663	0.000778	0.928362	-5.31e-10
	3138	0.995488	0.000148124	0.996294	5.19e-11	3138	0.986164	0.000105061	0.986435	-5.32e-11		2999.5	0.932915	0.00078	0.928245	4.53e-10
	3141	0.996111	0.000148217	0.996478	6.68e-11	3141	0.985846	0.000105028	0.986289	-4.33e-11		3002.75	0.933536	0.00078	0.931133	1.27e-09
	3144	0.99611	0.000148216	0.996681	6.58e-11	3144	0.985946	0.000105038	0.986178	-3.1e-11		3006	0.9356	0.000782	0.936107	1.72e-09
	3147	0.996894	0.000148333	0.996863	5.42e-11	3147	0.985912	0.000105035	0.986104	-1.87e-11		3009.25	0.938602	0.000785	0.94195	1.81e-09
	3150	0.996976	0.000148345	0.997001	3.71e-11	3150	0.985372	0.000104978	0.986063	-9.19e-12		3012.5	0.94451	0.00079	0.947655	1.66e-09
	3153	0.996954	0.000148342	0.997083	1.76e-11	3153	0.985654	0.000105007	0.986044	-4.28e-12		3015.75	0.947817	0.000792	0.952617	1.38e-09
	3156	0.996784	0.000148317	0.997106	-2.66e-12	3156	0.985673	0.00010501	0.986032	-4.69e-12		3019	0.953285	0.000797	0.956566	1.05e-09
	3159	0.997199	0.000148379	0.997067	-2.34e-11	3159	0.9864	0.000105086	0.986012	-1e-11		3022.25	0.958564	0.000801	0.959433	7.17e-10
	3162	0.997476	0.00014842	0.996965	-4.5e-11	3162	0.98557	0.000104999	0.985969	-1.93e-11		3025.5	0.961896	0.000804	0.961235	3.95e-10
	3165	0.99655	0.000148282	0.996796	-6.81e-11	3165	0.986165	0.000105061	0.985894	-3.12e-11		3028.75	0.958877	0.000802	0.96201	8.33e-11
	3168	0.996967	0.000148344	0.996554	-9.36e-11	3168	0.985454	0.000104986	0.985781	-4.44e-11		3032	0.956152	0.000799	0.961779	-2.26e-10
	3171	0.996801	0.000148319	0.996231	-1.22e-10	3171	0.985348	0.000104975	0.985627	-5.78e-11		3035.25	0.952472	0.000796	0.960533	-5.43e-10
	3174	0.995832	0.000148175	0.995817	-1.55e-10	3174	0.985418	0.000104983	0.985435	-6.97e-11		3038.5	0.948352	0.000793	0.958236	-8.74e-10
	3177	0.995503	0.000148126	0.995301	-1.91e-10	3177	0.985104	0.00010495	0.985212	-7.84e-11		3041.75	0.94431	0.000789	0.954842	-1.22e-09
	3180	0.994913	0.000148038	0.994672	-2.28e-10	3180	0.984766	0.000104914	0.98497	-8.18e-11		3045	0.942086	0.000788	0.950331	-1.55e-09
	3183	0.993723	0.000147861	0.993934	-2.63e-10	3183	0.984365	0.000104872	0.984728	-7.81e-11		3048.25	0.939369	0.000785	0.944796	-1.83e-09
	3186	0.993037	0.000147759	0.993107	-2.84e-10	3186	0.984429	0.000104878	0.984509	-6.62e-11		3051.5	0.938771	0.000785	0.938564	-1.96e-09
	3189	0.992018	0.000147608	0.992251	-2.79e-10	3189	0.984118	0.000104846	0.984337	-4.68e-11		3054.75	0.937919	0.000784	0.932335	-1.8e-09
	3192	0.990644	0.000147403	0.991473	-2.3e-10	3192	0.984297	0.000104864	0.984232	-2.28e-11		3058	0.935804	0.000782	0.927228	-1.26e-09
	3195	0.990693	0.00014741	0.990914	-1.33e-10	3195	0.983866	0.000104819	0.984201	1.3e-12		3061.25	0.933575	0.00078	0.924526	-3.5e-10
	3198	0.990615	0.000147399	0.990703	-4.18e-12	3198	0.98457	0.000104893	0.984236	2.07e-11		3064.5	0.933719	0.000781	0.925095	6.96e-10
	3201	0.990561	0.000147391	0.990886	1.22e-10	3201	0.983755	0.000104807	0.984318	3.23e-11		3067.75	0.931094	0.000778	0.928872	1.57e-09
	3204	0.990911	0.000147443	0.991401	2.12e-10	3204	0.984566	0.000104893	0.984422	3.5e-11		3071	0.934408	0.000781	0.934905	2.07e-09
	3207	0.991885	0.000147588	0.99211	2.52e-10	3207	0.984305	0.000104865	0.984521	2.95e-11		3074.25	0.938599	0.000785	0.941922	2.19e-09
	3210	0.992488	0.000147678	0.992875	2.51e-10	3210	0.985093	0.000104948	0.984593	1.77e-11		3077.5	0.947445	0.000792	0.948874	2.05e-09
	3213	0.993699	0.000147858	0.993592	2.24e-10	3213	0.984982	0.000104937	0.984623	1.79e-12		3080.75	0.953125	0.000797	0.955138	1.79e-09
	3216	0.994684	0.000148004	0.994207	1.85e-10	3216	0.984887	0.000104927	0.984602	-1.61e-11		3084	0.958969	0.000802	0.960454	1.48e-09
	3219	0.994926	0.00014804	0.994698	1.43e-10	3219	0.985069	0.000104946	0.984526	-3.41e-11		3087.25	0.963889	0.000806	0.964782	1.18e-09
	3222	0.99541	0.000148112	0.995064	1.01e-10	3222	0.984704	0.000104907	0.984399	-5.02e-11		3090.5	0.96684	0.000808	0.968182	9.13e-10
	3225	0.995399	0.000148111	0.995309	6.24e-11	3225	0.984767	0.000104914	0.984229	-6.2e-11		3093.75	0.972126	0.000813	0.970746	6.7e-10
	3228	0.996279	0.000148242	0.99544	2.53e-11	3228	0.984411	0.000104877	0.984033	-6.71e-11		3097	0.973219	0.000814	0.972561	4.5e-10
	3231	0.995565	0.000148135	0.995462	-1.09e-11	3231	0.98417	0.000104851	0.983835	-6.32e-11		3100.25	0.974218	0.000814	0.973691	2.48e-10
	3234	0.996095	0.000148214	0.995374	-4.75e-11	3234	0.984255	0.00010486	0.983663	-4.94e-11		3103.5	0.975123	0.000815	0.974182	5.61e-11
	3237	0.995353	0.000148104	0.995175	-8.57e-11	3237	0.984102	0.000104844	0.983547	-2.64e-11		3106.75	0.973463	0.000814	0.974063	-1.27e-10
	3240	0.995375	0.000148107	0.994858	-1.26e-10	3240	0.983467	0.000104777	0.983509	2.1e-12		3110	0.975011	0.000815	0.973366	-2.98e-10
	3243	0.993946	0.000147895	0.994415	-1.69e-10	3243	0.983344	0.000104764	0.983559	3.08e-11		3113.25	0.976157	0.000816	0.972155	-4.39e-10
	3246	0.993485	0.000147826	0.993841	-2.13e-10	3246	0.983393	0.000104769	0.983689	5.43e-11		3116.5	0.973918	0.000814	0.970574	-5.17e-10
	3249	0.992277	0.000147646	0.993143	-2.51e-10	3249	0.983873	0.00010482	0.983877	6.89e-11		3119.75	0.974287	0.000814	0.968905	-4.84e-10
	3252	0.992202	0.000147635	0.992352	-2.72e-10	3252	0.983972	0.00010483	0.984094	7.36e-11		3123	0.967768	0.000809	0.967579	-3.01e-10
	3255	0.992021	0.000147608	0.991539	-2.62e-10	3255	0.984278	0.000104862	0.984311	6.93e-11		3126.25	0.966984	0.000808	0.96709	2.16e-11
	3258	0.99088	0.000147438	0.990825	-2.03e-10	3258	0.984174	0.000104851	0.984504	5.84e-11		3129.5	0.967352	0.000809	0.967776	4e-10
	3261	0.990955	0.000147449	0.990365	-9.44e-11	3261	0.984885	0.000104926	0.984657	4.31e-11		3132.75	0.968885	0.00081	0.969626	7.17e-10
	3264	0.991243	0.000147492	0.990286	4.4e-11	3264	0.984677	0.000104905	0.984761	2.59e-11		3136	0.972953	0.000813	0.972297	8.97e-10
	3267	0.991784	0.000147573	0.990621	1.73e-10	3267	0.984707	0.000104908	0.984812	8.54e-12		3139.25	0.972926	0.000813	0.975321	9.4e-10
	3270	0.991946	0.000147597	0.991288	2.61e-10	3270	0.985312	0.000104972	0.984814	-6.92e-12		3142.5	0.979351	0.000819	0.978313	8.88e-10
	3273	0.992517	0.000147682	0.992141	2.98e-10	3273	0.984691	0.000104906	0.984774	-1.86e-11		3145.75	0.97962	0.000819	0.981047	7.9e-10
	3276	0.992831	0.000147729	0.993037	2.93e-10	3276	0.984832	0.000104921	0.984707	-2.44e-11		3149	0.983356	0.000822	0.983434	6.79e-10
	3279	0.993878	0.000147884	0.993879	2.65e-10	3279	0.984656	0.000104902	0.984634	-2.27e-11		3152.25	0.987602	0.000826	0.985466	5.74e-10
	3282	0.994218	0.000147935	0.994618	2.27e-10	3282	0.984906	0.000104929	0.984579	-1.26e-11		3155.5	0.989092	0.000827	0.987178	4.82e-10
	3285	0.995055	0.00014806	0.995239	1.87e-10	3285	0.984571	0.000104893	0.984566	5.06e-12		3158.75	0.990048	0.000828	0.988614	4.05e-10
	3288	0.99555	0.000148133	0.995745	1.5e-10	3288	0.98495	0.000104933	0.984613	2.73e-11		3162	0.991437	0.000829	0.989821	3.41e-10
	3291	0.996108	0.000148216	0.996145	1.17e-10	3291	0.985074	0.000104946	0.98473	4.98e-11		3165.25	0.992186	0.000829	0.990841	2.89e-10
	3294	0.996595	0.000148289	0.996453	8.82e-11	3294	0.984956	0.000104934	0.984909	6.84e-11		3168.5	0.99155	0.000829	0.991707	2.46e-10
	3297	0.996819	0.000148322	0.996677	6.21e-11	3297	0.985158	0.000104955	0.985134	8.04e-11		3171.75	0.989731	0.000827	0.992448	2.11e-10
	3300	0.996504	0.000148275	0.996827	3.81e-11	3300	0.985314	0.000104972	0.985384	8.49e-11		3175	0.993247	0.00083	0.993086	1.83e-10
	3303	0.997077	0.00014836	0.996907	1.55e-11	3303	0.985419	0.000104983	0.985638	8.29e-11		3178.25	0.992456	0.00083	0.993639	1.59e-10
	3306	0.997082	0.000148361	0.996921	-6.53e-12	3306	0.985661	0.000105008	0.985877	7.6e-11		3181.5	0.994387	0.000831	0.994122	1.39e-10
	3309	0.99683	0.000148324	0.996869	-2.81e-11	3309	0.985957	0.00010504	0.986091	6.62e-11		3184.75	0.99556	0.000832	0.994547	1.23e-10
	3312	0.997157	0.000148372	0.996753	-4.84e-11	3312	0.986153	0.00010506	0.986273	5.51e-11		3188	0.992202	0.000829	0.994921	1.09e-10
	3315	0.996802	0.000148319	0.996581	-6.55e-11	3315	0.986116	0.000105056	0.986421	4.38e-11		3191.25	0.991655	0.000829	0.995255	9.68e-11
	3318	0.996289	0.000148243	0.996367	-7.51e-11	3318	0.98672	0.00010512	0.986537	3.35e-11		3194.5	0.994531	0.000831	0.995552	8.67e-11
	3321	0.996265	0.00014824	0.996142	-7.14e-11	3321	0.986909	0.00010514	0.986624	2.5e-11		3197.75	0.995281	0.000832	0.995819	7.8e-11
	3324	0.995603	0.000148141	0.995955	-4.93e-11	3324	0.986922	0.000105141	0.986689	1.93e-11		3201	0.993734	0.000831	0.99606	7.05e-11
	3327	0.996045	0.000148207	0.995863	-8.83e-12	3327	0.986803	0.000105129	0.986743	1.69e-11		3204.25	0.991013	0.000828	0.996278	6.39e-11
	3330	0.995698	0.000148155	0.99591	4.08e-11	3330	0.987064	0.000105156	0.986794	1.82e-11		3207.5	0.994407	0.000831	0.996477	5.82e-11
	3333	0.99575	0.000148163	0.996103	8.51e-11	3333	0.986982	0.000105148	0.986854	2.26e-11		3210.75	0.995517	0.000832	0.996657	5.32e-11
	3336	0.996014	0.000148202	0.996406	1.13e-10	3336	0.986885	0.000105137	0.986932	2.91e-11		3214	0.996685	0.000833	0.996823	4.88e-11
	3339	0.996342	0.000148251	0.996767	1.23e-10	3339	0.986838	0.000105132	0.98703	3.59e-11		3217.25	0.994912	0.000832	0.996975	4.48e-11
	3342	0.99639	0.000148258	0.997135	1.2e-10	3342	0.986953	0.000105145	0.987146	4.14e-11		3220.5	0.994685	0.000832	0.997115	4.13e-11
	3345	0.997226	0.000148383	0.997478	1.08e-10	3345	0.986788	0.000105127	0.987276	4.45e-11		3223.75	0.991931	0.000829	0.997244	3.82e-11
	3348	0.997924	0.000148486	0.997783	9.43e-11	3348	0.987716	0.000105225	0.987411	4.49e-11		3227	0.995437	0.000832	0.997363	3.54e-11
	3351	0.997844	0.000148475	0.998044	8.04e-11	3351	0.987707	0.000105224	0.987544	4.31e-11		3230.25	0.993528	0.000831	0.997474	3.29e-11
	3354	0.998365	0.000148552	0.998266	6.78e-11	3354	0.98737	0.000105188	0.987668	3.96e-11		3233.5	0.996536	0.000833	0.997577	3.06e-11
	3357	0.998198	0.000148527	0.998453	5.71e-11	3357	0.987852	0.000105239	0.98778	3.51e-11		3236.75	0.996371	0.000833	0.997673	2.86e-11
	3360	0.998588	0.000148585	0.99861	4.81e-11	3360	0.988152	0.000105271	0.987878	3.02e-11		3240	0.998169	0.000834	0.997763	2.67e-11
	3363	0.998358	0.000148551	0.998743	4.07e-11	3363	0.987763	0.00010523	0.987961	2.54e-11		3243.25	0.997827	0.000834	0.997847	2.5e-11
	3366	0.998789	0.000148615	0.998855	3.46e-11	3366	0.988072	0.000105262	0.988031	2.1e-11		3246.5	0.996212	0.000833	0.997926	2.34e-11
	3369	0.999001	0.000148647	0.998952	2.96e-11	3369	0.988229	0.000105279	0.988088	1.74e-11		3249.75	0.993498	0.000831	0.997999	2.2e-11
	3372	0.99902	0.00014865	0.999034	2.55e-11	3372	0.988309	0.000105287	0.988136	1.48e-11		3253	0.995505	0.000832	0.998069	2.07e-11
	3375	0.99906	0.000148655	0.999105	2.21e-11	3375	0.988313	0.000105288	0.988178	1.34e-11		3256.25	0.994801	0.000832	0.998134	1.95e-11
	3378	0.998497	0.000148572	0.999167	1.93e-11	3378	0.988536	0.000105311	0.988217	1.33e-11		3259.5	0.994508	0.000831	0.998195	1.84e-11
	3381	0.999014	0.000148649	0.999221	1.69e-11	3381	0.988486	0.000105306	0.988259	1.44e-11		3262.75	0.994606	0.000831	0.998253	1.74e-11
	3384	0.999191	0.000148675	0.999269	1.49e-11	3384	0.988386	0.000105296	0.988304	1.62e-11		3266	0.996713	0.000833	0.998308	1.64e-11
	3387	0.998764	0.000148611	0.999311	1.32e-11	3387	0.988815	0.000105341	0.988356	1.81e-11		3269.25	0.996976	0.000833	0.99836	1.55e-11
	3390	0.998989	0.000148645	0.999348	1.17e-11	3390	0.988809	0.00010534	0.988413	1.96e-11		3272.5	0.996217	0.000833	0.998409	1.47e-11
	3393	0.999111	0.000148663	0.999381	1.05e-11	3393	0.988336	0.00010529	0.988473	2.04e-11		3275.75	0.996017	0.000833	0.998456	1.4e-11
	3396	0.99924	0.000148682	0.999411	9.37e-12	3396	0.988669	0.000105325	0.988534	2.04e-11		3279	0.997798	0.000834	0.9985	1.33e-11
	3399	0.999394	0.000148705	0.999438	8.42e-12	3399	0.988757	0.000105335	0.988595	1.97e-11		3282.25	0.995032	0.000832	0.998542	1.26e-11
	3402	0.999624	0.000148739	0.999462	7.59e-12	3402	0.989131	0.000105374	0.988652	1.85e-11		3285.5	0.995566	0.000832	0.998582	1.2e-11
	3405	0.999621	0.000148739	0.999483	6.85e-12	3405	0.988902	0.00010535	0.988705	1.7e-11		3288.75	0.994751	0.000832	0.99862	1.14e-11
	3408	0.998714	0.000148604	0.999503	6.2e-12	3408	0.988987	0.000105359	0.988754	1.54e-11		3292	0.994763	0.000832	0.998656	1.09e-11
	3411	0.999067	0.000148656	0.999521	5.62e-12	3411	0.989286	0.00010539	0.988798	1.39e-11		3295.25	0.991246	0.000829	0.99869	1.04e-11
	3414	0.998595	0.000148586	0.999537	5.1e-12	3414	0.988882	0.000105348	0.988837	1.24e-11		3298.5	0.995275	0.000832	0.998723	9.88e-12
	3417	0.999323	0.000148695	0.999551	4.64e-12	3417	0.98896	0.000105356	0.988872	1.11e-11		3301.75	0.996312	0.000833	0.998755	9.43e-12
	3420	0.999267	0.000148686	0.999565	4.22e-12	3420	0.989096	0.00010537	0.988904	9.85e-12		3305	0.997565	0.000834	0.998785	9.01e-12
	3423	0.999011	0.000148648	0.999577	3.83e-12	3423	0.988951	0.000105355	0.988932	8.76e-12		3308.25	0.995191	0.000832	0.998813	8.61e-12
	3426	0.999298	0.000148691	0.999588	3.48e-12	3426	0.988929	0.000105353	0.988956	7.8e-12		3311.5	0.993661	0.000831	0.998841	8.24e-12
	3429	0.999307	0.000148692	0.999598	3.16e-12	3429	0.989256	0.000105387	0.988978	6.94e-12		3314.75	0.997182	0.000834	0.998867	7.88e-12
	3432	0.998988	0.000148645	0.999607	2.86e-12	3432	0.988853	0.000105345	0.988998	6.17e-12		3318	0.997614	0.000834	0.998892	7.55e-12
	3435	0.999328	0.000148695	0.999615	2.59e-12	3435	0.988927	0.000105353	0.989016	5.49e-12		3321.25	0.99667	0.000833	0.998916	7.23e-12
	3438	0.998765	0.000148612	0.999622	2.33e-12	3438	0.988789	0.000105338	0.989031	4.87e-12		3324.5	0.995252	0.000832	0.998939	6.93e-12
	3441	0.999026	0.00014865	0.999629	2.09e-12	3441	0.988987	0.000105359	0.989045	4.32e-12		3327.75	0.996548	0.000833	0.998961	6.65e-12
	3444	0.998809	0.000148618	0.999635	1.87e-12	3444	0.98877	0.000105336	0.989057	3.82e-12		3331	0.996029	0.000833	0.998982	6.38e-12
	3447	0.999589	0.000148734	0.99964	1.65e-12	3447	0.988968	0.000105357	0.989068	3.36e-12		3334.25	0.996045	0.000833	0.999003	6.12e-12
	3450	0.999432	0.000148711	0.999645	1.45e-12	3450	0.988915	0.000105351	0.989077	2.94e-12		3337.5	0.996407	0.000833	0.999022	5.87e-12
	3453	0.999912	0.000148782	0.999649	1.26e-12	3453	0.989106	0.000105371	0.989086	2.56e-12		3340.75	0.995649	0.000832	0.999041	5.64e-12
	3456	0.999404	0.000148707	0.999652	1.08e-12	3456	0.988665	0.000105325	0.989093	2.2e-12		3344	0.993657	0.000831	0.999059	5.42e-12
	3459	0.999235	0.000148681	0.999655	8.97e-13	3459	0.98915	0.000105376	0.989099	1.86e-12		3347.25	0.995095	0.000832	0.999076	5.21e-12
	3462	0.999353	0.000148699	0.999658	7.24e-13	3462	0.9887	0.000105329	0.989104	1.54e-12		3350.5	0.994334	0.000831	0.999093	5e-12
	3465	0.999195	0.000148676	0.999659	5.55e-13	3465	0.988928	0.000105353	0.989108	1.23e-12		3353.75	0.994954	0.000832	0.999108	4.81e-12
	3468	0.999254	0.000148684	0.999661	3.89e-13	3468	0.988986	0.000105359	0.989111	9.36e-13		3357	0.996546	0.000833	0.999124	4.63e-12
	3471	0.999816	0.000148768	0.999662	2.25e-13	3471	0.989265	0.000105388	0.989114	6.51e-13		3360.25	0.995419	0.000832	0.999139	4.45e-12
	3474	0.999353	0.000148699	0.999662	6.26e-14	3474	0.989567	0.00010542	0.989115	3.72e-13		3363.5	0.996774	0.000833	0.999153	4.28e-12
	3477	0.999547	0.000148728	0.999662	-9.98e-14	3477	0.989188	0.00010538	0.989116	9.72e-14		3366.75	0.996047	0.000833	0.999166	4.12e-12
	3480	0.999331	0.000148696	0.999662	-2.63e-13	3480	0.98914	0.000105375	0.989116	-1.77e-13		3370	0.994679	0.000832	0.999179	3.96e-12
	3483	0.999285	0.000148689	0.999661	-4.28e-13	3483	0.98887	0.000105347	0.989115	-4.51e-13		3373.25	0.994914	0.000832	0.999192	3.81e-12
	3486	0.999131	0.000148666	0.999659	-5.96e-13	3486	0.988866	0.000105346	0.989113	-7.29e-13		3376.5	0.996286	0.000833	0.999204	3.67e-12
	3489	0.998773	0.000148613	0.999657	-7.68e-13	3489	0.989153	0.000105376	0.98911	-1.01e-12		3379.75	0.996074	0.000833	0.999216	3.53e-12
	3492	0.999426	0.00014871	0.999654	-9.45e-13	3492	0.98909	0.00010537	0.989107	-1.31e-12		3383	0.995754	0.000832	0.999227	3.4e-12
	3495	0.999717	0.000148753	0.999651	-1.13e-12	3495	0.989015	0.000105362	0.989103	-1.61e-12		3386.25	0.994749	0.000832	0.999238	3.27e-12
	3498	0.999304	0.000148692	0.999648	-1.32e-12	3498	0.989166	0.000105378	0.989097	-1.93e-12		3389.5	0.995791	0.000832	0.999248	3.15e-12
	3501	0.999061	0.000148656	0.999643	-1.52e-12	3501	0.988754	0.000105334	0.989091	-2.26e-12		3392.75	0.996072	0.000833	0.999259	3.03e-12
	3504	0.999663	0.000148745	0.999639	-1.73e-12	3504	0.98923	0.000105385	0.989084	-2.62e-12		3396	0.997091	0.000834	0.999268	2.91e-12
	3507	0.999481	0.000148718	0.999633	-1.95e-12	3507	0.98887	0.000105347	0.989075	-3e-12		3399.25	0.997544	0.000834	0.999277	2.8e-12
	3510	0.999056	0.000148655	0.999627	-2.18e-12	3510	0.989149	0.000105376	0.989066	-3.41e-12		3402.5	0.996512	0.000833	0.999286	2.69e-12
	3513	0.999293	0.00014869	0.99962	-2.44e-12	3513	0.989275	0.000105389	0.989055	-3.85e-12		3405.75	0.99705	0.000833	0.999295	2.59e-12
	3516	0.999383	0.000148703	0.999612	-2.71e-12	3516	0.988929	0.000105353	0.989043	-4.33e-12		3409	0.995777	0.000832	0.999303	2.49e-12
	3519	0.999352	0.000148699	0.999604	-3e-12	3519	0.989129	0.000105374	0.989029	-4.87e-12		3412.25	0.995376	0.000832	0.999311	2.39e-12
	3522	0.999372	0.000148702	0.999594	-3.32e-12	3522	0.988544	0.000105312	0.989013	-5.45e-12		3415.5	0.995845	0.000832	0.999319	2.3e-12
	3525	0.999541	0.000148727	0.999584	-3.66e-12	3525	0.989024	0.000105363	0.988996	-6.11e-12		3418.75	0.996746	0.000833	0.999326	2.21e-12
	3528	0.998976	0.000148643	0.999572	-4.04e-12	3528	0.988801	0.000105339	0.988977	-6.84e-12		3422	0.995283	0.000832	0.999333	2.12e-12
	3531	0.999192	0.000148675	0.999559	-4.46e-12	3531	0.989209	0.000105382	0.988955	-7.66e-12		3425.25	0.996058	0.000833	0.99934	2.03e-12
	3534	0.998798	0.000148616	0.999545	-4.92e-12	3534	0.989112	0.000105372	0.98893	-8.58e-12		3428.5	0.997589	0.000834	0.999346	1.95e-12
	3537	0.999635	0.000148741	0.99953	-5.44e-12	3537	0.988911	0.000105351	0.988903	-9.63e-12		3431.75	0.993611	0.000831	0.999352	1.86e-12
	3540	0.998977	0.000148643	0.999513	-6.01e-12	3540	0.988735	0.000105332	0.988873	-1.08e-11		3435	0.994178	0.000831	0.999358	1.78e-12
	3543	0.998938	0.000148637	0.999494	-6.66e-12	3543	0.988888	0.000105348	0.988838	-1.21e-11		3438.25	0.994849	0.000832	0.999364	1.71e-12
	3546	0.99945	0.000148714	0.999473	-7.39e-12	3546	0.988894	0.000105349	0.9888	-1.37e-11		3441.5	0.995825	0.000832	0.99937	1.63e-12
	3549	0.99959	0.000148734	0.999449	-8.23e-12	3549	0.988798	0.000105339	0.988756	-1.53e-11		3444.75	0.997761	0.000834	0.999375	1.56e-12
	3552	0.999471	0.000148717	0.999423	-9.18e-12	3552	0.988886	0.000105348	0.988707	-1.72e-11		3448	0.996293	0.000833	0.99938	1.48e-12
	3555	0.998971	0.000148642	0.999394	-1.03e-11	3555	0.988571	0.000105315	0.988653	-1.93e-11		3451.25	0.997159	0.000834	0.999384	1.41e-12
	3558	0.999058	0.000148655	0.999361	-1.15e-11	3558	0.988357	0.000105292	0.988592	-2.14e-11		3454.5	0.994923	0.000832	0.999389	1.34e-12
	3561	0.999233	0.000148681	0.999325	-1.3e-11	3561	0.988864	0.000105346	0.988524	-2.36e-11		3457.75	0.995188	0.000832	0.999393	1.27e-12
	3564	0.999339	0.000148697	0.999283	-1.48e-11	3564	0.988261	0.000105282	0.98845	-2.55e-11		3461	0.995279	0.000832	0.999397	1.21e-12
	3567	0.998985	0.000148644	0.999236	-1.68e-11	3567	0.988236	0.00010528	0.988371	-2.71e-11		3464.25	0.995858	0.000832	0.999401	1.14e-12
	3570	0.998927	0.000148636	0.999182	-1.93e-11	3570	0.988499	0.000105307	0.988289	-2.78e-11		3467.5	0.995231	0.000832	0.999405	1.08e-12
	3573	0.99904	0.000148652	0.99912	-2.22e-11	3573	0.988342	0.000105291	0.988205	-2.75e-11		3470.75	0.996588	0.000833	0.999408	1.01e-12
	3576	0.998765	0.000148612	0.999048	-2.57e-11	3576	0.988379	0.000105295	0.988125	-2.6e-11		3474	0.996423	0.000833	0.999411	9.48e-13
	3579	0.999062	0.000148656	0.998965	-3e-11	3579	0.987979	0.000105253	0.98805	-2.35e-11		3477.25	0.997483	0.000834	0.999414	8.85e-13
	3582	0.999005	0.000148647	0.998867	-3.52e-11	3582	0.988395	0.000105296	0.987984	-2.04e-11		3480.5	0.995328	0.000832	0.999417	8.24e-13
	3585	0.998998	0.000148646	0.998753	-4.15e-11	3585	0.988307	0.000105287	0.987927	-1.77e-11		3483.75	0.995728	0.000832	0.999419	7.63e-13
	3588	0.998754	0.00014861	0.998617	-4.91e-11	3588	0.988148	0.00010527	0.987877	-1.62e-11		3487	0.994864	0.000832	0.999422	7.02e-13
	3591	0.999047	0.000148653	0.998457	-5.84e-11	3591	0.987743	0.000105228	0.987829	-1.63e-11		3490.25	0.996511	0.000833	0.999424	6.42e-13
	3594	0.998296	0.000148542	0.998266	-6.92e-11	3594	0.988095	0.000105265	0.987777	-1.83e-11		3493.5	0.994964	0.000832	0.999426	5.83e-13
	3597	0.998162	0.000148522	0.99804	-8.15e-11	3597	0.987663	0.000105219	0.987717	-2.2e-11		3496.75	0.995075	0.000832	0.999428	5.24e-13
	3600	0.998139	0.000148518	0.997776	-9.43e-11	3600	0.987656	0.000105219	0.987644	-2.72e-11		3500	0.995644	0.000832	0.999429	4.65e-13
	3603	0.997487	0.000148421	0.997476	-1.05e-10	3603	0.988155	0.000105271	0.987554	-3.33e-11		3503.25	0.995614	0.000832	0.999431	4.07e-13
	3606	0.996965	0.000148344	0.997149	-1.11e-10	3606	0.987411	0.000105193	0.987444	-3.99e-11		3506.5	0.996093	0.000833	0.999432	3.48e-13
	3609	0.996877	0.000148331	0.99682	-1.06e-10	3609	0.987302	0.000105181	0.987314	-4.64e-11		3509.75	0.996311	0.000833	0.999433	2.9e-13
	3612	0.996787	0.000148317	0.996529	-8.47e-11	3612	0.987247	0.000105176	0.987166	-5.21e-11		3513	0.995467	0.000832	0.999434	2.32e-13
	3615	0.99639	0.000148258	0.996325	-4.82e-11	3615	0.987544	0.000105207	0.987003	-5.62e-11		3516.25	0.998052	0.000834	0.999435	1.73e-13
	3618	0.996272	0.000148241	0.996247	-3.88e-12	3618	0.986736	0.000105122	0.986832	-5.75e-11		3519.5	0.996751	0.000833	0.999435	1.15e-13
	3621	0.996499	0.000148274	0.996297	3.53e-11	3621	0.986759	0.000105124	0.986661	-5.51e-11		3522.75	0.996466	0.000833	0.999435	5.63e-14
	3624	0.996966	0.000148344	0.996445	5.94e-11	3624	0.986942	0.000105143	0.986504	-4.87e-11		3526	0.998017	0.000834	0.999435	-2.52e-15
	3627	0.996908	0.000148335	0.996639	6.64e-11	3627	0.986475	0.000105094	0.986373	-3.86e-11		3529.25	0.99664	0.000833	0.999435	-6.17e-14
	3630	0.996813	0.000148321	0.996832	6.01e-11	3630	0.986165	0.000105061	0.986275	-2.66e-11		3532.5	0.996337	0.000833	0.999435	-1.21e-13
	3633	0.997092	0.000148363	0.996992	4.59e-11	3633	0.9866	0.000105107	0.986212	-1.53e-11		3535.75	0.996491	0.000833	0.999435	-1.81e-13
	3636	0.997205	0.000148379	0.997104	2.8e-11	3636	0.986466	0.000105093	0.98618	-6.95e-12		3539	0.999805	0.000836	0.999434	-2.42e-13
	3639	0.997523	0.000148427	0.997159	8.69e-12	3639	0.986196	0.000105065	0.986167	-3.27e-12		3542.25	0.995676	0.000832	0.999433	-3.03e-13
	3642	0.997368	0.000148404	0.997156	-1.12e-11	3642	0.986761	0.000105124	0.986156	-4.66e-12		3545.5	0.99548	0.000832	0.999432	-3.65e-13
	3645	0.997427	0.000148412	0.997092	-3.16e-11	3645	0.986534	0.0001051	0.986135	-1.06e-11		3548.75	0.996512	0.000833	0.999431	-4.28e-13
	3648	0.997535	0.000148428	0.996965	-5.31e-11	3648	0.986209	0.000105066	0.98609	-2e-11		3552	0.99423	0.000831	0.999429	-4.92e-13
	3651	0.997134	0.000148369	0.996771	-7.65e-11	3651	0.986092	0.000105054	0.986012	-3.17e-11		3555.25	0.995877	0.000833	0.999427	-5.56e-13
	3654	0.996776	0.000148316	0.996504	-1.02e-10	3654	0.985892	0.000105033	0.985898	-4.45e-11		3558.5	1	0.000836	0.999425	-6.22e-13
	3657	0.996244	0.000148236	0.996153	-1.32e-10	3657	0.985679	0.00010501	0.985745	-5.71e-11		3561.75	0.997614	0.000834	0.999423	-6.89e-13
	3660	0.995321	0.000148099	0.995709	-1.65e-10	3660	0.985509	0.000104992	0.985557	-6.8e-11		3565	0.997111	0.000834	0.999421	-7.57e-13
	3663	0.99516	0.000148075	0.995161	-2.01e-10	3663	0.985223	0.000104962	0.985341	-7.54e-11		3568.25	0.995562	0.000832	0.999418	-8.27e-13
	3666	0.994378	0.000147959	0.994503	-2.37e-10	3666	0.984866	0.000104925	0.985109	-7.75e-11		3571.5	0.996817	0.000833	0.999416	-8.98e-13
	3669	0.994058	0.000147911	0.993745	-2.66e-10	3669	0.984905	0.000104929	0.984882	-7.24e-11		3574.75	0.995745	0.000832	0.999413	-9.7e-13
	3672	0.993242	0.00014779	0.992921	-2.77e-10	3672	0.984716	0.000104909	0.984682	-5.95e-11		3578	0.998196	0.000834	0.999409	-1.04e-12
	3675	0.992384	0.000147662	0.99211	-2.55e-10	3675	0.984915	0.00010493	0.984531	-3.99e-11		3581.25	0.997859	0.000834	0.999406	-1.12e-12
	3678	0.991523	0.000147534	0.991434	-1.86e-10	3678	0.984669	0.000104904	0.984446	-1.66e-11		3584.5	0.997286	0.000834	0.999402	-1.2e-12
	3681	0.991323	0.000147504	0.991032	-7.48e-11	3681	0.984806	0.000104918	0.984431	5.83e-12		3587.75	0.995139	0.000832	0.999398	-1.28e-12
	3684	0.991728	0.000147565	0.991	5.38e-11	3684	0.984605	0.000104897	0.984476	2.31e-11		3591	0.996894	0.000833	0.999394	-1.36e-12
	3687	0.99156	0.000147539	0.991337	1.63e-10	3687	0.984883	0.000104926	0.984562	3.24e-11		3594.25	0.997234	0.000834	0.999389	-1.45e-12
	3690	0.991397	0.000147515	0.99194	2.29e-10	3690	0.984517	0.000104888	0.984663	3.33e-11		3597.5	0.997147	0.000834	0.999384	-1.53e-12
	3693	0.992019	0.000147608	0.992669	2.48e-10	3693	0.984869	0.000104925	0.984755	2.67e-11		3600.75	0.996685	0.000833	0.999379	-1.62e-12
	3696	0.993237	0.000147789	0.9934	2.34e-10	3696	0.984513	0.000104887	0.984818	1.45e-11		3604	0.994166	0.000831	0.999374	-1.72e-12
	3699	0.994038	0.000147908	0.994057	2.01e-10	3699	0.984113	0.000104845	0.984839	-1.21e-12		3607.25	0.997966	0.000834	0.999368	-1.81e-12
	3702	0.994292	0.000147946	0.994601	1.61e-10	3702	0.98458	0.000104894	0.98481	-1.85e-11		3610.5	0.99546	0.000832	0.999362	-1.91e-12
	3705	0.995691	0.000148154	0.995024	1.21e-10	3705	0.984404	0.000104876	0.984729	-3.54e-11		3613.75	0.996373	0.000833	0.999356	-2.02e-12
	3708	0.995316	0.000148098	0.995326	8.15e-11	3708	0.984432	0.000104879	0.984599	-5.01e-11		3617	0.996353	0.000833	0.999349	-2.13e-12
	3711	0.995965	0.000148195	0.995515	4.46e-11	3711	0.983987	0.000104832	0.984432	-6.03e-11		3620.25	0.995861	0.000832	0.999342	-2.24e-12
	3714	0.996283	0.000148242	0.995595	9.09e-12	3714	0.984154	0.000104849	0.984244	-6.36e-11		3623.5	0.996518	0.000833	0.999334	-2.35e-12
	3717	0.995715	0.000148158	0.99557	-2.6e-11	3717	0.984101	0.000104844	0.984058	-5.81e-11		3626.75	0.99845	0.000835	0.999326	-2.47e-12
	3720	0.996135	0.00014822	0.995438	-6.21e-11	3720	0.983935	0.000104826	0.983904	-4.3e-11		3630	0.997053	0.000833	0.999318	-2.6e-12
	3723	0.995609	0.000148142	0.995195	-1e-10	3723	0.984293	0.000104864	0.983808	-1.97e-11		3633.25	0.996393	0.000833	0.99931	-2.73e-12
	3726	0.994546	0.000147984	0.994834	-1.41e-10	3726	0.983958	0.000104829	0.98379	8.02e-12		3636.5	0.99616	0.000833	0.9993	-2.87e-12
	3729	0.993892	0.000147887	0.994348	-1.83e-10	3729	0.983851	0.000104817	0.983855	3.48e-11		3639.75	0.999397	0.000835	0.999291	-3.01e-12
	3732	0.993588	0.000147841	0.993737	-2.24e-10	3732	0.983907	0.000104823	0.983993	5.57e-11		3643	0.996452	0.000833	0.999281	-3.16e-12
	3735	0.992268	0.000147645	0.993014	-2.55e-10	3735	0.984145	0.000104849	0.984182	6.78e-11		3646.25	0.994427	0.000831	0.99927	-3.31e-12
	3738	0.991511	0.000147532	0.992226	-2.64e-10	3738	0.984319	0.000104867	0.984392	7.04e-11		3649.5	0.994028	0.000831	0.999259	-3.48e-12
	3741	0.990963	0.000147451	0.991464	-2.34e-10	3741	0.9843	0.000104865	0.984597	6.49e-11		3652.75	0.994867	0.000832	0.999248	-3.65e-12
	3744	0.990017	0.00014731	0.990865	-1.55e-10	3744	0.984365	0.000104872	0.984776	5.34e-11		3656	0.997705	0.000834	0.999236	-3.83e-12
	3747	0.990322	0.000147355	0.990574	-3.25e-11	3747	0.98387	0.000104819	0.984914	3.83e-11		3659.25	0.997571	0.000834	0.999223	-4.02e-12
	3750	0.990651	0.000147404	0.990682	1.03e-10	3750	0.984094	0.000104843	0.985004	2.17e-11		3662.5	0.996203	0.000833	0.999209	-4.22e-12
	3753	0.991131	0.000147476	0.991168	2.13e-10	3753	0.984439	0.000104879	0.985045	5.41e-12		3665.75	0.996221	0.000833	0.999195	-4.43e-12
	3756	0.991743	0.000147567	0.991916	2.75e-10	3756	0.984387	0.000104874	0.985039	-8.77e-12		3669	0.997139	0.000834	0.999181	-4.65e-12
	3759	0.99253	0.000147684	0.992778	2.91e-10	3759	0.984297	0.000104864	0.984996	-1.89e-11		3672.25	0.995851	0.000832	0.999165	-4.89e-12
	3762	0.993553	0.000147836	0.993633	2.74e-10	3762	0.984548	0.000104891	0.98493	-2.32e-11		3675.5	0.99761	0.000834	0.999149	-5.14e-12
	3765	0.993519	0.000147831	0.99441	2.41e-10	3765	0.984806	0.000104918	0.984863	-1.99e-11		3678.75	0.99632	0.000833	0.999132	-5.4e-12
	3768	0.995158	0.000148075	0.995077	2.03e-10	3768	0.98512	0.000104951	0.984818	-8.73e-12		3682	0.997959	0.000834	0.999114	-5.68e-12
	3771	0.995247	0.000148088	0.995629	1.66e-10	3771	0.985183	0.000104958	0.984817	9.25e-12		3685.25	0.99456	0.000831	0.999095	-5.98e-12
	3774	0.995883	0.000148183	0.996074	1.31e-10	3774	0.985318	0.000104972	0.984877	3.09e-11		3688.5	0.996343	0.000833	0.999075	-6.29e-12
	3777	0.997033	0.000148354	0.996421	1.01e-10	3777	0.985117	0.000104951	0.985002	5.19e-11		3691.75	0.995594	0.000832	0.999054	-6.63e-12
	3780	0.996952	0.000148342	0.996683	7.42e-11	3780	0.985231	0.000104963	0.985184	6.85e-11		3695	0.996144	0.000833	0.999032	-6.99e-12
	3783	0.99699	0.000148348	0.996869	5e-11	3783	0.985618	0.000105004	0.985407	7.85e-11		3698.25	0.99462	0.000831	0.999008	-7.37e-12
	3786	0.997392	0.000148407	0.996985	2.74e-11	3786	0.985266	0.000104967	0.985649	8.15e-11		3701.5	0.996681	0.000833	0.998984	-7.78e-12
	3789	0.997324	0.000148397	0.997034	5.73e-12	3789	0.985856	0.000105029	0.98589	7.85e-11		3704.75	0.995992	0.000833	0.998958	-8.22e-12
	3792	0.996864	0.000148329	0.99702	-1.54e-11	3792	0.986074	0.000105052	0.986116	7.13e-11		3708	0.998486	0.000835	0.99893	-8.69e-12
	3795	0.997081	0.000148361	0.996942	-3.59e-11	3795	0.986432	0.00010509	0.986316	6.16e-11		3711.25	0.998169	0.000834	0.998901	-9.2e-12
	3798	0.99665	0.000148297	0.996805	-5.46e-11	3798	0.986447	0.000105091	0.986484	5.08e-11		3714.5	0.99577	0.000832	0.998871	-9.74e-12
	3801	0.996734	0.000148309	0.996619	-6.86e-11	3801	0.986484	0.000105095	0.986621	4.02e-11		3717.75	0.996341	0.000833	0.998838	-1.03e-11
	3804	0.996336	0.00014825	0.996403	-7.29e-11	3804	0.986575	0.000105105	0.986727	3.06e-11		3721	0.994006	0.000831	0.998803	-1.1e-11
	3807	0.996219	0.000148233	0.996195	-6.17e-11	3807	0.98679	0.000105127	0.986806	2.3e-11		3724.25	0.995127	0.000832	0.998767	-1.17e-11
	3810	0.996477	0.000148271	0.99605	-3.17e-11	3810	0.986631	0.000105111	0.986867	1.81e-11		3727.5	0.995528	0.000832	0.998728	-1.24e-11
	3813	0.997019	0.000148352	0.996019	1.31e-11	3813	0.987137	0.000105164	0.986918	1.66e-11		3730.75	0.995047	0.000832	0.998686	-1.32e-11
	3816	0.995948	0.000148192	0.996131	6.07e-11	3816	0.986728	0.000105121	0.98697	1.85e-11		3734	0.995587	0.000832	0.998642	-1.41e-11
	3819	0.996957	0.000148343	0.996373	9.76e-11	3819	0.987168	0.000105167	0.987032	2.32e-11		3737.25	0.997537	0.000834	0.998594	-1.51e-11
	3822	0.997214	0.000148381	0.9967	1.17e-10	3822	0.987499	0.000105202	0.987111	2.96e-11		3740.5	0.996758	0.000833	0.998543	-1.61e-11
	3825	0.997338	0.000148399	0.99706	1.2e-10	3825	0.987602	0.000105213	0.987209	3.6e-11		3743.75	0.99406	0.000831	0.998489	-1.73e-11
	3828	0.997025	0.000148353	0.99741	1.12e-10	3828	0.987769	0.00010523	0.987325	4.08e-11		3747	0.995243	0.000832	0.998431	-1.86e-11
	3831	0.997563	0.000148433	0.997729	9.96e-11	3831	0.987964	0.000105251	0.987452	4.33e-11		3750.25	0.995641	0.000832	0.998368	-2e-11
	3834	0.99811	0.000148514	0.998007	8.58e-11	3834	0.987614	0.000105214	0.987583	4.32e-11		3753.5	0.995766	0.000832	0.9983	-2.16e-11
	3837	0.9984	0.000148557	0.998244	7.28e-11	3837	0.987895	0.000105244	0.98771	4.11e-11		3756.75	0.995779	0.000832	0.998227	-2.34e-11
	3840	0.998678	0.000148599	0.998445	6.14e-11	3840	0.98832	0.000105289	0.987828	3.75e-11		3760	0.996332	0.000833	0.998148	-2.54e-11
	3843	0.999027	0.000148651	0.998614	5.17e-11	3843	0.988247	0.000105281	0.987934	3.32e-11		3763.25	0.994515	0.000831	0.998062	-2.76e-11
	3846	0.99881	0.000148618	0.998757	4.38e-11	3846	0.987949	0.000105249	0.988027	2.85e-11		3766.5	0.99527	0.000832	0.997969	-3.01e-11
	3849	0.998715	0.000148604	0.998878	3.72e-11	3849	0.988614	0.00010532	0.988105	2.4e-11		3769.75	0.994321	0.000831	0.997867	-3.29e-11
	3852	0.998538	0.000148578	0.998981	3.18e-11	3852	0.988458	0.000105303	0.988171	1.99e-11		3773	0.996284	0.000833	0.997755	-3.61e-11
	3855	0.998727	0.000148606	0.999069	2.74e-11	3855	0.988565	0.000105314	0.988226	1.67e-11		3776.25	0.994517	0.000831	0.997632	-3.97e-11
	3858	1	0.000148795	0.999146	2.37e-11	3858	0.988268	0.000105283	0.988272	1.44e-11		3779.5	0.995851	0.000832	0.997496	-4.39e-11
	3861	0.999505	0.000148722	0.999212	2.07e-11	3861	0.988427	0.0001053	0.988313	1.33e-11		3782.75	0.995494	0.000832	0.997346	-4.88e-11
	3864	0.999193	0.000148675	0.99927	1.82e-11	3864	0.988728	0.000105332	0.988353	1.35e-11		3786	0.994314	0.000831	0.997178	-5.44e-11
	3867	0.999419	0.000148709	0.999322	1.61e-11	3867	0.988574	0.000105315	0.988395	1.47e-11		3789.25	0.996086	0.000833	0.996991	-6.1e-11
	3870	0.999245	0.000148683	0.999367	1.43e-11	3870	0.988776	0.000105337	0.988442	1.65e-11		3792.5	0.994501	0.000831	0.996781	-6.87e-11
	3873	0.999615	0.000148738	0.999408	1.27e-11	3873	0.98883	0.000105342	0.988494	1.84e-11		3795.75	0.994611	0.000831	0.996543	-7.78e-11
	3876	0.998953	0.00014864	0.999444	1.14e-11	3876	0.988635	0.000105322	0.988552	1.97e-11		3799	0.997292	0.000834	0.996273	-8.87e-11
	3879	0.998945	0.000148638	0.999476	1.03e-11	3879	0.988542	0.000105312	0.988612	2.03e-11		3802.25	0.995331	0.000832	0.995965	-1.02e-10
	3882	0.999402	0.000148706	0.999506	9.32e-12	3882	0.988779	0.000105337	0.988673	2.02e-11		3805.5	0.992006	0.000829	0.995609	-1.18e-10
	3885	0.999223	0.00014868	0.999532	8.47e-12	3885	0.988769	0.000105336	0.988733	1.94e-11		3808.75	0.995059	0.000832	0.995197	-1.37e-10
	3888	0.999512	0.000148723	0.999556	7.73e-12	3888	0.988656	0.000105324	0.988789	1.82e-11		3812	0.994778	0.000832	0.994716	-1.6e-10
	3891	0.999063	0.000148656	0.999579	7.07e-12	3891	0.989111	0.000105372	0.988842	1.68e-11		3815.25	0.992552	0.00083	0.994151	-1.89e-10
	3894	0.999542	0.000148727	0.999599	6.5e-12	3894	0.989115	0.000105372	0.98889	1.54e-11		3818.5	0.993117	0.00083	0.993483	-2.24e-10
	3897	0.999383	0.000148703	0.999618	5.98e-12	3897	0.988791	0.000105338	0.988934	1.39e-11		3821.75	0.994502	0.000831	0.992689	-2.66e-10
	3900	0.99932	0.000148694	0.999635	5.53e-12	3900	0.989236	0.000105385	0.988974	1.26e-11		3825	0.991587	0.000829	0.991744	-3.17e-10
												3828.25	0.990523	0.000828	0.990621	-3.76e-10
												3831.5	0.987345	0.000825	0.989298	-4.39e-10
												3834.75	0.984745	0.000823	0.987774	-4.97e-10
												3838	0.981525	0.000821	0.986089	-5.33e-10
												3841.25	0.98109	0.00082	0.984355	-5.21e-10
												3844.5	0.981696	0.000821	0.982776	-4.34e-10
												3847.75	0.977869	0.000817	0.981613	-2.67e-10
												3851	0.977176	0.000817	0.981086	-5.43e-11
												3854.25	0.97716	0.000817	0.98124	1.39e-10
												3857.5	0.980103	0.000819	0.981914	2.58e-10
												3860.75	0.981562	0.000821	0.982833	2.91e-10
												3864	0.986308	0.000825	0.983739	2.56e-10
												3867.25	0.984283	0.000823	0.984456	1.8e-10
												3870.5	0.986766	0.000825	0.98489	8.45e-11
												3873.75	0.987812	0.000826	0.984997	-1.95e-11
												3877	0.987239	0.000825	0.984758	-1.29e-10
												3880.25	0.986903	0.000825	0.984156	-2.43e-10
												3883.5	0.985007	0.000823	0.983167	-3.68e-10
												3886.75	0.981596	0.000821	0.981754	-5.05e-10
												3890	0.976735	0.000817	0.97987	-6.58e-10
												3893.25	0.974646	0.000815	0.977461	-8.27e-10
												3896.5	0.972168	0.000813	0.974485	-1e-09
												3899.75	0.969754	0.000811	0.970952	-1.16e-09
												3903	0.968618	0.00081	0.96698	-1.26e-09
												3906.25	0.966839	0.000808	0.962885	-1.22e-09
												3909.5	0.963231	0.000805	0.959226	-9.81e-10
												3912.75	0.962862	0.000805	0.95673	-5.15e-10
												3916	0.959298	0.000802	0.956006	7.93e-11
												3919.25	0.961856	0.000804	0.957198	6.27e-10
												3922.5	0.960619	0.000803	0.959888	9.82e-10
												3925.75	0.964877	0.000807	0.963352	1.11e-09
												3929	0.966674	0.000808	0.966911	1.06e-09
												3932.25	0.968921	0.00081	0.970115	9.02e-10
												3935.5	0.972879	0.000813	0.972738	7.08e-10
												3938.75	0.973284	0.000814	0.974706	5.04e-10
												3942	0.979483	0.000819	0.97602	3.06e-10
												3945.25	0.9763	0.000816	0.9767	1.14e-10
												3948.5	0.978187	0.000818	0.976764	-7.44e-11
												3951.75	0.977705	0.000817	0.976214	-2.65e-10
												3955	0.972392	0.000813	0.975032	-4.64e-10
												3958.25	0.975545	0.000816	0.97319	-6.71e-10
												3961.5	0.969653	0.000811	0.970668	-8.8e-10
												3964.75	0.970208	0.000811	0.96749	-1.07e-09
												3968	0.962778	0.000805	0.963799	-1.18e-09
												3971.25	0.956908	0.0008	0.959939	-1.16e-09
												3974.5	0.955383	0.000799	0.956511	-9.05e-10
												3977.75	0.953695	0.000797	0.954295	-4.16e-10
												3981	0.956273	0.000799	0.95395	2.14e-10
												3984.25	0.95725	0.0008	0.955643	8e-10
												3987.5	0.960591	0.000803	0.958947	1.19e-09
												3990.75	0.960027	0.000803	0.963107	1.33e-09
												3994	0.963971	0.000806	0.967413	1.29e-09
												3997.25	0.969259	0.00081	0.971399	1.15e-09
												4000.5	0.973006	0.000813	0.97484	9.66e-10
												4003.75	0.977047	0.000817	0.977678	7.82e-10
												4007	0.977308	0.000817	0.979934	6.1e-10
												4010.25	0.980316	0.000819	0.981662	4.56e-10
												4013.5	0.985016	0.000823	0.982916	3.18e-10
												4016.75	0.986869	0.000825	0.983741	1.92e-10
												4020	0.985501	0.000824	0.984169	7.29e-11
												4023.25	0.983511	0.000822	0.98422	-4.07e-11
												4026.5	0.983818	0.000822	0.983911	-1.48e-10
												4029.75	0.981868	0.000821	0.983271	-2.42e-10
												4033	0.983426	0.000822	0.982369	-3.05e-10
												4036.25	0.981279	0.00082	0.981346	-3.11e-10
												4039.5	0.979867	0.000819	0.980435	-2.31e-10
												4042.75	0.97893	0.000818	0.979937	-5.93e-11
												4046	0.978209	0.000818	0.980105	1.68e-10
												4049.25	0.977704	0.000817	0.981012	3.8e-10
												4052.5	0.978286	0.000818	0.982504	5.2e-10
												4055.75	0.982763	0.000822	0.984306	5.72e-10
												4059	0.98571	0.000824	0.986158	5.56e-10
												4062.25	0.988659	0.000826	0.987887	5.03e-10
												4065.5	0.98961	0.000827	0.989416	4.37e-10
												4068.75	0.994241	0.000831	0.990726	3.71e-10
												4072	0.995175	0.000832	0.991832	3.12e-10
												4075.25	0.995446	0.000832	0.992761	2.62e-10
												4078.5	0.995519	0.000832	0.993542	2.2e-10
												4081.75	0.997669	0.000834	0.9942	1.86e-10
												4085	0.993848	0.000831	0.994757	1.58e-10
												4088.25	0.994456	0.000831	0.995234	1.36e-10
												4091.5	0.998477	0.000835	0.995643	1.17e-10
												4094.75	0.997502	0.000834	0.995997	1.02e-10
												4098	0.995599	0.000832	0.996306	8.88e-11
												4101.25	0.99597	0.000833	0.996576	7.81e-11
												4104.5	0.997832	0.000834	0.996815	6.91e-11
												4107.75	0.99435	0.000831	0.997027	6.15e-11
												4111	0.997324	0.000834	0.997216	5.5e-11
												4114.25	0.993684	0.000831	0.997386	4.95e-11
												4117.5	0.997718	0.000834	0.997538	4.46e-11
												4120.75	0.999704	0.000836	0.997676	4.05e-11
												4124	0.996038	0.000833	0.997802	3.68e-11
												4127.25	0.997741	0.000834	0.997916	3.36e-11
												4130.5	0.997852	0.000834	0.998021	3.08e-11
												4133.75	0.997272	0.000834	0.998117	2.83e-11
												4137	0.995549	0.000832	0.998205	2.61e-11
												4140.25	0.996554	0.000833	0.998287	2.42e-11
												4143.5	0.996855	0.000833	0.998363	2.24e-11
												4146.75	0.996203	0.000833	0.998433	2.08e-11
												4150	0.997089	0.000834	0.998498	1.94e-11

## Sheet: Fig S7
	(a)								(b)
	S1				S4
	Time (ns)	Fluorescence (a.u.)	Error Bar		Time (ns)	Fluorescence (a.u.)	Error Bar		Time (ns)	Fluorescence (a.u.)	Error Bar
	0	1	0.000713239		0	1.00671	0.000767981		48	0.0138292	0.000474366
	6	0.987234	0.000708805		6	0.989044	0.00076346		216	0.0126087	0.000463702
	12	0.9758	0.000706284		12	0.973311	0.000756746		384	0.00889669	0.000464695
	18	0.971084	0.0006943		18	0.973984	0.000752118		552	0.00505614	0.000469649
	24	0.980026	0.000699847		24	0.980133	0.000749407		720	0.00491087	0.000469607
	30	0.99222	0.000711658		30	0.990201	0.000761085		888	0.00397619	0.000462985
	36	0.991538	0.000707704		36	0.991775	0.000766536		1056	0.00168386	0.00046733
	42	0.981708	0.000698511		42	0.984779	0.000768051		1224	0.00212647	0.000458239
	48	0.972713	0.000686381		48	0.977823	0.00075829		1392	0.00254704	0.000468514
	54	0.976076	0.000705085		54	0.97627	0.000750818		1560	0.000447855	0.000465212
	60	0.98578	0.000706474		60	0.982066	0.000752043		1728	0.00119219	0.000467046
	66	0.990139	0.000709377		66	0.987122	0.000764695		1896	0.00157951	0.000464708
	72	0.98651	0.000703507		72	0.987621	0.000753789		2064	0.00131665	0.000462453
	78	0.977827	0.000698828		78	0.984056	0.000757112		2232	0.000710338	0.000472289
	84	0.975869	0.000701136		84	0.97964	0.000768053		2400	0.00070296	0.000462152
	90	0.980862	0.000704817		90	0.978262	0.000754816		2568	-0.000279105	0.000463822
	96	0.988336	0.000704752		96	0.981422	0.000756854		2736	0.000776041	0.000457614
	102	0.987715	0.000701306		102	0.984665	0.000762134		2904	0.000458244	0.000467624
	108	0.981268	0.000704155		108	0.985836	0.000760463		3072	-0.000382177	0.000469152
	114	0.977012	0.000701977		114	0.984074	0.000748126
	120	0.978862	0.000698953		120	0.980584	0.000758102
	126	0.985616	0.00069456		126	0.978658	0.000750062
	132	0.98713	0.000707113		132	0.980728	0.000754241
	138	0.983899	0.000698904		138	0.983249	0.000753823
	144	0.978968	0.000702419		144	0.985895	0.000755737
	150	0.978141	0.000699602		150	0.983761	0.000751368
	156	0.982477	0.000699742		156	0.979885	0.000749463
	162	0.985652	0.000705212		162	0.981258	0.000748896
	168	0.984926	0.000705656		168	0.98169	0.000754783
	174	0.980269	0.000698367		174	0.984083	0.000757152
	180	0.978132	0.000701716		180	0.983747	0.000756801
	186	0.981549	0.000694052		186	0.983346	0.000757947
	192	0.983815	0.000705711		192	0.98121	0.000756596
	198	0.986597	0.000700004		198	0.97991	0.000770045
	204	0.982521	0.000702621		204	0.981007	0.000759956
	210	0.979458	0.000704926		210	0.982876	0.000750292
	216	0.978618	0.000700856		216	0.983703	0.000751626
	222	0.982758	0.000703274		222	0.982162	0.000752109
	228	0.984562	0.000698488		228	0.9806	0.000749879
	234	0.982644	0.000702436		234	0.979899	0.00075649
	240	0.980609	0.000700203		240	0.981877	0.000757452
	246	0.978715	0.00069981		246	0.983737	0.000752785
	252	0.981587	0.000701952		252	0.983187	0.000764937
	258	0.983188	0.000701578		258	0.981805	0.000757512
	264	0.983342	0.000697447		264	0.981299	0.000756639
	270	0.981709	0.000701534		270	0.981447	0.000750225
	276	0.979615	0.000700127		276	0.9811	0.000752174
	282	0.980073	0.000697556		282	0.98316	0.00077075
	288	0.983623	0.000702633		288	0.98298	0.000756595
	294	0.98346	0.000693168		294	0.980808	0.000757649
	300	0.982673	0.000700427		300	0.981033	0.000756895
	306	0.980575	0.000698638		306	0.982196	0.00075987
	312	0.98082	0.000702483		312	0.982521	0.000762875
	318	0.982126	0.000707247		318	0.983166	0.000763312
	324	0.983048	0.000705877		324	0.982829	0.000761796
	330	0.981982	0.000701398		330	0.982667	0.000758381
	336	0.981265	0.00070887		336	0.982263	0.000754849
	342	0.980118	0.000701498		342	0.982044	0.00075368
	348	0.98282	0.000706171		348	0.982784	0.000763263
	354	0.982582	0.000709875		354	0.982769	0.000757943
	360	0.982953	0.000706303		360	0.982625	0.000759834
	366	0.981104	0.000701923		366	0.981838	0.000742297
	372	0.980649	0.000702674		372	0.980812	0.000751683
	378	0.981685	0.000701341		378	0.981777	0.000747932
	384	0.982636	0.000706241		384	0.981349	0.000749695
	390	0.982231	0.000702217		390	0.982422	0.0007481
	396	0.982217	0.000710166		396	0.981902	0.000759145
	402	0.981414	0.000704753		402	0.981781	0.000752174
	408	0.982183	0.000698267		408	0.980362	0.000757925
	414	0.983125	0.00070909		414	0.980603	0.000764923
	420	0.983574	0.000710211		420	0.981382	0.000752794
	426	0.982458	0.00069693		426	0.98227	0.000745076
	432	0.981305	0.000709565		432	0.98238	0.00075369
	438	0.981359	0.000705412		438	0.981342	0.000751641
	444	0.981627	0.000705025		444	0.980545	0.000752993
	450	0.982485	0.000702801		450	0.981046	0.000749356
	456	0.981854	0.000698788		456	0.981446	0.000759583
	462	0.981451	0.000703492		462	0.982046	0.000748834
	468	0.980151	0.000705685		468	0.981818	0.000747626
	474	0.981516	0.000704311		474	0.980825	0.000760384
	480	0.982889	0.000708689		480	0.981148	0.000758345
	486	0.980969	0.000709164		486	0.980981	0.000765081
	492	0.981128	0.000704954		492	0.981335	0.000751445
	498	0.981372	0.000706417		498	0.98259	0.000763563
	504	0.980805	0.000700186		504	0.980591	0.000746591
	510	0.981809	0.000697826		510	0.98216	0.00075283
	516	0.982201	0.000700691		516	0.981513	0.000758027
	522	0.980848	0.000699082		522	0.979825	0.000760365
	528	0.98132	0.000704604		528	0.983412	0.000766164
	534	0.981098	0.000694669		534	0.980879	0.000760064
	540	0.981515	0.000702625		540	0.981514	0.000753598
	546	0.981441	0.000698787		546	0.98179	0.000763569
	552	0.981057	0.000702287		552	0.978988	0.000756114
	558	0.982333	0.000707763		558	0.980809	0.000758271
	564	0.980618	0.000698768		564	0.981713	0.000753747
	570	0.981555	0.000700359		570	0.980944	0.000765572
	576	0.981517	0.000710257		576	0.98242	0.0007556
	582	0.982909	0.000697659		582	0.980752	0.00075785
	588	0.98205	0.000697768		588	0.980283	0.000756312
	594	0.980912	0.000704864		594	0.982132	0.000749881
	600	0.9817	0.000702343		600	0.980562	0.00075379

## Sheet: Fig S8
	S8
	Time (ns)	Voltage (V)
	1	-0.00996875
	1.001	-0.00998438
	1.002	-0.01
	1.003	-0.01
	1.004	-0.00996875
	1.00499	-0.0099375
	1.00599	-0.00989063
	1.00699	-0.00984375
	1.00799	-0.00976563
	1.00899	-0.00970313
	1.00999	-0.00960938
	1.01099	-0.00951563
	1.01199	-0.00940626
	1.01298	-0.00929688
	1.01398	-0.00917188
	1.01498	-0.00903126
	1.01598	-0.00889063
	1.01698	-0.00875
	1.01798	-0.00859375
	1.01898	-0.00842188
	1.01998	-0.00826563
	1.02097	-0.00807813
	1.02197	-0.00790625
	1.02297	-0.00771875
	1.02397	-0.00751563
	1.02497	-0.00732813
	1.02597	-0.00712501
	1.02697	-0.00692188
	1.02797	-0.00670313
	1.02896	-0.0065
	1.02996	-0.00628126
	1.03096	-0.00607813
	1.03196	-0.00585938
	1.03296	-0.00564063
	1.03396	-0.0054375
	1.03496	-0.00521876
	1.03596	-0.00501563
	1.03695	-0.00479688
	1.03795	-0.00459375
	1.03895	-0.00439063
	1.03995	-0.00418751
	1.04095	-0.00398438
	1.04195	-0.00378125
	1.04295	-0.00359376
	1.04395	-0.00340625
	1.04494	-0.00323438
	1.04594	-0.00304688
	1.04694	-0.00289063
	1.04794	-0.00271876
	1.04894	-0.00256251
	1.04994	-0.00240625
	1.05094	-0.00226563
	1.05194	-0.00212501
	1.05293	-0.00200001
	1.05393	-0.001875
	1.05493	-0.00175001
	1.05593	-0.00165625
	1.05693	-0.00154688
	1.05793	-0.00146875
	1.05893	-0.00137501
	1.05993	-0.00131251
	1.06092	-0.00123438
	1.06192	-0.00117188
	1.06292	-0.00112501
	1.06392	-0.00107813
	1.06492	-0.00104688
	1.06592	-0.00101563
	1.06692	-0.00098438
	1.06792	-0.000968755
	1.06891	-0.00095313
	1.06991	-0.00095313
	1.07091	-0.00095313
	1.07191	-0.00095313
	1.07291	-0.000968755
	1.07391	-0.00098438
	1.07491	-0.001
	1.07591	-0.00101563
	1.0769	-0.00104688
	1.0779	-0.00107813
	1.0789	-0.00110938
	1.0799	-0.00114063
	1.0809	-0.00117188
	1.0819	-0.00121875
	1.0829	-0.00125
	1.0839	-0.00129688
	1.08489	-0.00134376
	1.08589	-0.00139063
	1.08689	-0.00142188
	1.08789	-0.00146875
	1.08889	-0.00151563
	1.08989	-0.00156251
	1.09089	-0.00160938
	1.09189	-0.00164063
	1.09288	-0.0016875
	1.09388	-0.00171875
	1.09488	-0.00176563
	1.09588	-0.00179688
	1.09688	-0.00182813
	1.09788	-0.00185938
	1.09888	-0.00189063
	1.09988	-0.00192188
	1.10087	-0.00195313
	1.10187	-0.00196875
	1.10287	-0.00200001
	1.10387	-0.00200001
	1.10487	-0.00200001
	1.10587	-0.00201563
	1.10687	-0.00201563
	1.10787	-0.00201563
	1.10886	-0.00201563
	1.10986	-0.00201563
	1.11086	-0.00201563
	1.11186	-0.00201563
	1.11286	-0.00201563
	1.11386	-0.00201563
	1.11486	-0.00201563
	1.11586	-0.00201563
	1.11685	-0.00201563
	1.11785	-0.00201563
	1.11885	-0.00201563
	1.11985	-0.00203126
	1.12085	-0.00203126
	1.12185	-0.00204688
	1.12285	-0.00206251
	1.12385	-0.00209376
	1.12484	-0.00210938
	1.12584	-0.00214063
	1.12684	-0.00217188
	1.12784	-0.00221876
	1.12884	-0.00226563
	1.12984	-0.0023125
	1.13084	-0.002375
	1.13184	-0.00245313
	1.13283	-0.00251563
	1.13383	-0.00260938
	1.13483	-0.00270313
	1.13583	-0.00279688
	1.13683	-0.00290625
	1.13783	-0.00303126
	1.13883	-0.00315626
	1.13983	-0.00328125
	1.14082	-0.0034375
	1.14182	-0.00359376
	1.14282	-0.00376563
	1.14382	-0.0039375
	1.14482	-0.00412501
	1.14582	-0.00432813
	1.14682	-0.00453125
	1.14782	-0.00475
	1.14881	-0.00498438
	1.14981	-0.00521876
	1.15081	-0.00546875
	1.15181	-0.00571875
	1.15281	-0.00600001
	1.15381	-0.00625001
	1.15481	-0.00653125
	1.15581	-0.0068125
	1.1568	-0.00710938
	1.1578	-0.00739063
	1.1588	-0.00770313
	1.1598	-0.00801563
	1.1608	-0.00832813
	1.1618	-0.00864063
	1.1628	-0.00896876
	1.1638	-0.00929688
	1.16479	-0.00962501
	1.16579	-0.00995313
	1.16679	-0.0102969
	1.16779	-0.010625
	1.16879	-0.0109688
	1.16979	-0.0113125
	1.17079	-0.0116406
	1.17179	-0.0119844
	1.17278	-0.0123125
	1.17378	-0.0126406
	1.17478	-0.0129688
	1.17578	-0.0132969
	1.17678	-0.0136094
	1.17778	-0.0139219
	1.17878	-0.0142188
	1.17978	-0.0145156
	1.18077	-0.0148125
	1.18177	-0.0150938
	1.18277	-0.0153594
	1.18377	-0.015625
	1.18477	-0.015875
	1.18577	-0.0161094
	1.18677	-0.0163438
	1.18777	-0.0165625
	1.18876	-0.0167656
	1.18976	-0.0169531
	1.19076	-0.017125
	1.19176	-0.0172813
	1.19276	-0.0174219
	1.19376	-0.0175625
	1.19476	-0.0176719
	1.19576	-0.0177656
	1.19675	-0.0178594
	1.19775	-0.0179219
	1.19875	-0.0179688
	1.19975	-0.018
	1.20075	-0.0180156
	1.20175	-0.0180156
	1.20275	-0.018
	1.20375	-0.0179375
	1.20474	-0.0178594
	1.20574	-0.0177656
	1.20674	-0.0176563
	1.20774	-0.0175313
	1.20874	-0.0173906
	1.20974	-0.0172344
	1.21074	-0.0170781
	1.21174	-0.0168906
	1.21273	-0.0166875
	1.21373	-0.0164844
	1.21473	-0.0162656
	1.21573	-0.0160313
	1.21673	-0.0157813
	1.21773	-0.0155313
	1.21873	-0.0152656
	1.21973	-0.015
	1.22072	-0.0147188
	1.22172	-0.0144219
	1.22272	-0.014125
	1.22372	-0.0138281
	1.22472	-0.0135156
	1.22572	-0.0132031
	1.22672	-0.0128906
	1.22772	-0.0125781
	1.22871	-0.0122656
	1.22971	-0.0119375
	1.23071	-0.011625
	1.23171	-0.0113125
	1.23271	-0.0109844
	1.23371	-0.0106719
	1.23471	-0.0103594
	1.23571	-0.0100469
	1.2367	-0.00975001
	1.2377	-0.00945313
	1.2387	-0.00915626
	1.2397	-0.00887501
	1.2407	-0.00859375
	1.2417	-0.00832813
	1.2427	-0.0080625
	1.2437	-0.00781251
	1.24469	-0.0075625
	1.24569	-0.00732813
	1.24669	-0.00710938
	1.24769	-0.00689063
	1.24869	-0.0066875
	1.24969	-0.0065
	1.25069	-0.00631251
	1.25169	-0.00614063
	1.25268	-0.00600001
	1.25368	-0.00585938
	1.25468	-0.00573438
	1.25568	-0.00560938
	1.25668	-0.00551563
	1.25768	-0.00542188
	1.25868	-0.00534376
	1.25968	-0.00528126
	1.26067	-0.00523438
	1.26167	-0.00518751
	1.26267	-0.00515626
	1.26367	-0.00514063
	1.26467	-0.00512501
	1.26567	-0.00512501
	1.26667	-0.00512501
	1.26767	-0.00514063
	1.26866	-0.00517188
	1.26966	-0.00520313
	1.27066	-0.00525001
	1.27166	-0.00528126
	1.27266	-0.00534376
	1.27366	-0.00539063
	1.27466	-0.00545313
	1.27566	-0.00551563
	1.27665	-0.00557813
	1.27765	-0.00564063
	1.27865	-0.00571875
	1.27965	-0.00578125
	1.28065	-0.00585938
	1.28165	-0.00592188
	1.28265	-0.00598438
	1.28365	-0.00604688
	1.28464	-0.00610938
	1.28564	-0.00617188
	1.28664	-0.00621876
	1.28764	-0.00626563
	1.28864	-0.00631251
	1.28964	-0.00634376
	1.29064	-0.00637501
	1.29164	-0.00639063
	1.29263	-0.00640625
	1.29363	-0.00640625
	1.29463	-0.00640625
	1.29563	-0.00639063
	1.29663	-0.00637501
	1.29763	-0.00632813
	1.29863	-0.00628126
	1.29963	-0.00623438
	1.30062	-0.00615626
	1.30162	-0.00607813
	1.30262	-0.00600001
	1.30362	-0.00589063
	1.30462	-0.00576563
	1.30562	-0.005625
	1.30662	-0.00548438
	1.30762	-0.00532813
	1.30861	-0.00517188
	1.30961	-0.00500001
	1.31061	-0.0048125
	1.31161	-0.00460938
	1.31261	-0.00440626
	1.31361	-0.00418751
	1.31461	-0.00395313
	1.31561	-0.00371875
	1.3166	-0.00346876
	1.3176	-0.00321875
	1.3186	-0.00295313
	1.3196	-0.00268751
	1.3206	-0.00242188
	1.3216	-0.00214063
	1.3226	-0.00184376
	1.3236	-0.00156251
	1.32459	-0.00126563
	1.32559	-0.000968755
	1.32659	-0.000656255
	1.32759	-0.00035938
	1.32859	-4.69e-05
	1.32959	0.000249995
	1.33059	0.000562495
	1.33159	0.00085937
	1.33258	0.00117187
	1.33358	0.00146875
	1.33458	0.00176562
	1.33558	0.0020625
	1.33658	0.00235937
	1.33758	0.00264062
	1.33858	0.00292187
	1.33958	0.00320312
	1.34057	0.00346875
	1.34157	0.00373437
	1.34257	0.00398437
	1.34357	0.00423437
	1.34457	0.00446874
	1.34557	0.00470312
	1.34657	0.00492187
	1.34757	0.005125
	1.34856	0.00532812
	1.34956	0.00551562
	1.35056	0.00568749
	1.35156	0.00585937
	1.35256	0.006
	1.35356	0.00614062
	1.35456	0.00625
	1.35556	0.00635937
	1.35655	0.00645312
	1.35755	0.00653124
	1.35855	0.00659374
	1.35955	0.00664062
	1.36055	0.00668749
	1.36155	0.00671874
	1.36255	0.00673437
	1.36355	0.00673437
	1.36454	0.00671874
	1.36554	0.00670312
	1.36654	0.00667187
	1.36754	0.00664062
	1.36854	0.00657812
	1.36954	0.00651562
	1.37054	0.00645312
	1.37154	0.00637499
	1.37253	0.00628125
	1.37353	0.0061875
	1.37453	0.00607812
	1.37553	0.00596875
	1.37653	0.00584375
	1.37753	0.00571874
	1.37853	0.00559374
	1.37953	0.00545312
	1.38052	0.0053125
	1.38152	0.00517187
	1.38252	0.00501562
	1.38352	0.004875
	1.38452	0.00471874
	1.38552	0.00456249
	1.38652	0.00440624
	1.38752	0.00423437
	1.38851	0.00407812
	1.38951	0.00392187
	1.39051	0.00376562
	1.39151	0.00359375
	1.39251	0.0034375
	1.39351	0.00328124
	1.39451	0.003125
	1.39551	0.00298437
	1.3965	0.00282812
	1.3975	0.00268749
	1.3985	0.00254687
	1.3995	0.00240624
	1.4005	0.00226562
	1.4015	0.00214062
	1.4025	0.002
	1.4035	0.00187499
	1.40449	0.00175
	1.40549	0.00162499
	1.40649	0.00151562
	1.40749	0.00140624
	1.40849	0.00129687
	1.40949	0.0011875
	1.41049	0.00109374
	1.41149	0.000999995
	1.41248	0.00092187
	1.41348	0.000843745
	1.41448	0.00076562
	1.41548	0.000687495
	1.41648	0.000624995
	1.41748	0.00054687
	1.41848	0.000499995
	1.41948	0.000437495
	1.42047	0.000374995
	1.42147	0.00032812
	1.42247	0.000281245
	1.42347	0.000218745
	1.42447	0.00017187
	1.42547	0.000124995
	1.42647	9.37e-05
	1.42747	4.69e-05
	1.42846	-4.89e-09
	1.42946	-4.69e-05
	1.43046	-9.38e-05
	1.43146	-0.00014063
	1.43246	-0.000187505
	1.43346	-0.000250005
	1.43446	-0.00029688
	1.43546	-0.00035938
	1.43645	-0.000406255
	1.43745	-0.000468755
	1.43845	-0.00054688
	1.43945	-0.00060938
	1.44045	-0.000687505
	1.44145	-0.00076563
	1.44245	-0.000843755
	1.44345	-0.000937505
	1.44444	-0.00103126
	1.44544	-0.00112501
	1.44644	-0.00123438
	1.44744	-0.00134376
	1.44844	-0.00146875
	1.44944	-0.00159376
	1.45044	-0.00171875
	1.45144	-0.00184376
	1.45243	-0.00200001
	1.45343	-0.00215626
	1.45443	-0.0023125
	1.45543	-0.00248438
	1.45643	-0.00265626
	1.45743	-0.00282813
	1.45843	-0.00301563
	1.45943	-0.00320313
	1.46042	-0.00339063
	1.46142	-0.00359376
	1.46242	-0.00378125
	1.46342	-0.00398438
	1.46442	-0.00418751
	1.46542	-0.00440626
	1.46642	-0.00460938
	1.46742	-0.0048125
	1.46841	-0.00503126
	1.46941	-0.00525001
	1.47041	-0.00545313
	1.47141	-0.00567188
	1.47241	-0.005875
	1.47341	-0.00609376
	1.47441	-0.00631251
	1.47541	-0.00651563
	1.4764	-0.00671875
	1.4774	-0.00692188
	1.4784	-0.00712501
	1.4794	-0.00732813
	1.4804	-0.00751563
	1.4814	-0.00771875
	1.4824	-0.00790625
	1.4834	-0.00807813
	1.48439	-0.00825
	1.48539	-0.00842188
	1.48639	-0.00857813
	1.48739	-0.00873438
	1.48839	-0.00889063
	1.48939	-0.00903126
	1.49039	-0.00915626
	1.49139	-0.00928126
	1.49238	-0.00939063
	1.49338	-0.00950001
	1.49438	-0.00959376
	1.49538	-0.00967188
	1.49638	-0.00975001
	1.49738	-0.0098125
	1.49838	-0.009875
	1.49938	-0.00992188
	1.50037	-0.00995313
	1.50137	-0.00998438
	1.50237	-0.01
	1.50337	-0.00998438
	1.50437	-0.00996875
	1.50537	-0.00995313
	1.50637	-0.00990625
	1.50737	-0.00985938
	1.50836	-0.0098125
	1.50936	-0.00973438
	1.51036	-0.00965626
	1.51136	-0.00957813
	1.51236	-0.00948438
	1.51336	-0.00937501
	1.51436	-0.00925001
	1.51536	-0.00912501
	1.51635	-0.00900001
	1.51735	-0.00885938
	1.51835	-0.00870313
	1.51935	-0.00854688
	1.52035	-0.008375
	1.52135	-0.00820313
	1.52235	-0.00803125
	1.52335	-0.00784376
	1.52434	-0.00765625
	1.52534	-0.00746875
	1.52634	-0.00726563
	1.52734	-0.00706251
	1.52834	-0.00685938
	1.52934	-0.00664063
	1.53034	-0.0064375
	1.53134	-0.00621876
	1.53233	-0.00600001
	1.53333	-0.00578125
	1.53433	-0.0055625
	1.53533	-0.00534376
	1.53633	-0.00512501
	1.53733	-0.00490625
	1.53833	-0.0046875
	1.53933	-0.00446875
	1.54032	-0.00426563
	1.54132	-0.00404688
	1.54232	-0.00384375
	1.54332	-0.00364063
	1.54432	-0.0034375
	1.54532	-0.00323438
	1.54632	-0.00304688
	1.54732	-0.00285938
	1.54831	-0.00267188
	1.54931	-0.00248438
	1.55031	-0.0023125
	1.55131	-0.00215626
	1.55231	-0.00200001
	1.55331	-0.00184376
	1.55431	-0.00171875
	1.55531	-0.00159376
	1.5563	-0.00146875
	1.5573	-0.00135938
	1.5583	-0.00125
	1.5593	-0.00115625
	1.5603	-0.00106251
	1.5613	-0.00098438
	1.5623	-0.000906255
	1.5633	-0.000843755
	1.56429	-0.000781255
	1.56529	-0.000718755
	1.56629	-0.000687505
	1.56729	-0.00064063
	1.56829	-0.00060938
	1.56929	-0.000593755
	1.57029	-0.00057813
	1.57129	-0.000562505
	1.57228	-0.000562505
	1.57328	-0.000562505
	1.57428	-0.000562505
	1.57528	-0.00057813
	1.57628	-0.000593755
	1.57728	-0.000625005
	1.57828	-0.000656255
	1.57928	-0.000687505
	1.58027	-0.000718755
	1.58127	-0.00076563
	1.58227	-0.000812505
	1.58327	-0.00085938
	1.58427	-0.000906255
	1.58527	-0.000968755
	1.58627	-0.00101563
	1.58727	-0.00107813
	1.58826	-0.00114063
	1.58926	-0.0011875
	1.59026	-0.00125
	1.59126	-0.00132813
	1.59226	-0.00139063
	1.59326	-0.00145313
	1.59426	-0.00151563
	1.59526	-0.00157813
	1.59625	-0.00164063
	1.59725	-0.00170313
	1.59825	-0.00176563
	1.59925	-0.00182813
	1.60025	-0.001875
	1.60125	-0.0019375
	1.60225	-0.00200001
	1.60325	-0.00204688
	1.60424	-0.00209376
	1.60524	-0.00214063
	1.60624	-0.00218751
	1.60724	-0.00221876
	1.60824	-0.00226563
	1.60924	-0.00229688
	1.61024	-0.00232813
	1.61124	-0.00235938
	1.61223	-0.00239063
	1.61323	-0.00242188
	1.61423	-0.0024375
	1.61523	-0.00246875
	1.61623	-0.00248438
	1.61723	-0.00250001
	1.61823	-0.00251563
	1.61923	-0.00251563
	1.62022	-0.00253126
	1.62122	-0.00253126
	1.62222	-0.00253126
	1.62322	-0.00253126
	1.62422	-0.00253126
	1.62522	-0.00253126
	1.62622	-0.00251563
	1.62722	-0.00251563
	1.62821	-0.00250001
	1.62921	-0.00248438
	1.63021	-0.00246875
	1.63121	-0.00245313
	1.63221	-0.0024375
	1.63321	-0.00242188
	1.63421	-0.00240625
	1.63521	-0.002375
	1.6362	-0.00235938
	1.6372	-0.00234375
	1.6382	-0.0023125
	1.6392	-0.00229688
	1.6402	-0.00226563
	1.6412	-0.00225
	1.6422	-0.00221876
	1.6432	-0.00220313
	1.64419	-0.00217188
	1.64519	-0.00214063
	1.64619	-0.00212501
	1.64719	-0.00209376
	1.64819	-0.00207813
	1.64919	-0.00206251
	1.65019	-0.00203126
	1.65119	-0.00201563
	1.65218	-0.00200001
	1.65318	-0.00196875
	1.65418	-0.00195313
	1.65518	-0.00192188
	1.65618	-0.00190625
	1.65718	-0.00189063
	1.65818	-0.001875
	1.65918	-0.00185938
	1.66017	-0.00184376
	1.66117	-0.00184376
	1.66217	-0.00182813
	1.66317	-0.00181251
	1.66417	-0.00181251
	1.66517	-0.00179688
	1.66617	-0.00179688
	1.66717	-0.00178126
	1.66816	-0.00178126
	1.66916	-0.00178126
	1.67016	-0.00178126
	1.67116	-0.00178126
	1.67216	-0.00178126
	1.67316	-0.00178126
	1.67416	-0.00178126
	1.67516	-0.00178126
	1.67615	-0.00178126
	1.67715	-0.00179688
	1.67815	-0.00179688
	1.67915	-0.00179688
	1.68015	-0.00181251
	1.68115	-0.00181251
	1.68215	-0.00182813
	1.68315	-0.00182813
	1.68414	-0.00182813
	1.68514	-0.00184376
	1.68614	-0.00184376
	1.68714	-0.00185938
	1.68814	-0.00185938
	1.68914	-0.001875
	1.69014	-0.001875
	1.69114	-0.00189063
	1.69213	-0.00190625
	1.69313	-0.00190625
	1.69413	-0.00192188
	1.69513	-0.00192188
	1.69613	-0.0019375
	1.69713	-0.0019375
	1.69813	-0.00195313
	1.69913	-0.00196875
	1.70012	-0.00196875
	1.70112	-0.00198438
	1.70212	-0.00200001
	1.70312	-0.00200001
	1.70412	-0.00201563
	1.70512	-0.00203126
	1.70612	-0.00204688
	1.70712	-0.00206251
	1.70811	-0.00207813
	1.70911	-0.00209376
	1.71011	-0.00210938
	1.71111	-0.00212501
	1.71211	-0.00215626
	1.71311	-0.00217188
	1.71411	-0.00220313
	1.71511	-0.00221876
	1.7161	-0.00225
	1.7171	-0.00228125
	1.7181	-0.00232813
	1.7191	-0.00235938
	1.7201	-0.00240625
	1.7211	-0.0024375
	1.7221	-0.00248438
	1.7231	-0.00254688
	1.72409	-0.00259376
	1.72509	-0.00265626
	1.72609	-0.00271876
	1.72709	-0.00278125
	1.72809	-0.00284375
	1.72909	-0.00292188
	1.73009	-0.00300001
	1.73109	-0.00307813
	1.73208	-0.00317188
	1.73308	-0.00326563
	1.73408	-0.00335938
	1.73508	-0.00346876
	1.73608	-0.00356251
	1.73708	-0.00368751
	1.73808	-0.00379688
	1.73908	-0.00392188
	1.74007	-0.00404688
	1.74107	-0.00418751
	1.74207	-0.00432813
	1.74307	-0.00446875
	1.74407	-0.00460938
	1.74507	-0.00476563
	1.74607	-0.00493751
	1.74707	-0.00509376
	1.74806	-0.00526563
	1.74906	-0.0054375
	1.75006	-0.005625
	1.75106	-0.00579688
	1.75206	-0.00600001
	1.75306	-0.00618751
	1.75406	-0.00639063
	1.75506	-0.00659375
	1.75605	-0.0068125
	1.75705	-0.00701563
	1.75805	-0.00723438
	1.75905	-0.0074375
	1.76005	-0.00765625
	1.76105	-0.007875
	1.76205	-0.00809375
	1.76305	-0.00832813
	1.76404	-0.00854688
	1.76504	-0.00876563
	1.76604	-0.00898438
	1.76704	-0.00920313
	1.76804	-0.00942188
	1.76904	-0.00965626
	1.77004	-0.00985938
	1.77104	-0.0100781
	1.77203	-0.0102969
	1.77303	-0.0105
	1.77403	-0.0107188
	1.77503	-0.0109219
	1.77603	-0.011125
	1.77703	-0.0113125
	1.77803	-0.0115156
	1.77903	-0.0117031
	1.78002	-0.011875
	1.78102	-0.0120625
	1.78202	-0.0122344
	1.78302	-0.0123906
	1.78402	-0.0125469
	1.78502	-0.0127031
	1.78602	-0.0128438
	1.78702	-0.0129844
	1.78801	-0.0131094
	1.78901	-0.0132344
	1.79001	-0.0133438
	1.79101	-0.0134531
	1.79201	-0.0135469
	1.79301	-0.0136406
	1.79401	-0.0137188
	1.79501	-0.0137813
	1.796	-0.0138438
	1.797	-0.0138906
	1.798	-0.0139375
	1.799	-0.0139688
	1.8	-0.0139844
	1.801	-0.0139844
	1.802	-0.014
	1.803	-0.0139688
	1.80399	-0.0139219
	1.80499	-0.013875
	1.80599	-0.0138125
	1.80699	-0.01375
	1.80799	-0.0136719
	1.80899	-0.0135781
	1.80999	-0.0134844
	1.81099	-0.0133906
	1.81198	-0.0132813
	1.81298	-0.0131563
	1.81398	-0.0130313
	1.81498	-0.0128906
	1.81598	-0.01275
	1.81698	-0.0125938
	1.81798	-0.0124375
	1.81898	-0.0122813
	1.81997	-0.0121094
	1.82097	-0.0119375
	1.82197	-0.0117656
	1.82297	-0.0115781
	1.82397	-0.0113906
	1.82497	-0.0112031
	1.82597	-0.011
	1.82697	-0.0108125
	1.82796	-0.0106094
	1.82896	-0.0104063
	1.82996	-0.0102031
	1.83096	-0.01
	1.83196	-0.00979688
	1.83296	-0.00959376
	1.83396	-0.00937501
	1.83496	-0.00917188
	1.83595	-0.00896876
	1.83695	-0.00876563
	1.83795	-0.0085625
	1.83895	-0.00835938
	1.83995	-0.00815625
	1.84095	-0.00795313
	1.84195	-0.00776563
	1.84295	-0.0075625
	1.84394	-0.007375
	1.84494	-0.00718751
	1.84594	-0.00700001
	1.84694	-0.00682813
	1.84794	-0.00665625
	1.84894	-0.00648438
	1.84994	-0.00631251
	1.85094	-0.00615626
	1.85193	-0.00600001
	1.85293	-0.00582813
	1.85393	-0.0056875
	1.85493	-0.00553125
	1.85593	-0.00539063
	1.85693	-0.00525001
	1.85793	-0.00512501
	1.85893	-0.00498438
	1.85992	-0.004875
	1.86092	-0.00475
	1.86192	-0.00464063
	1.86292	-0.00453125
	1.86392	-0.00442188
	1.86492	-0.00432813
	1.86592	-0.00423438
	1.86692	-0.00415626
	1.86791	-0.00406251
	1.86891	-0.00398438
	1.86991	-0.00390625
	1.87091	-0.00382813
	1.87191	-0.00376563
	1.87291	-0.00368751
	1.87391	-0.00362501
	1.87491	-0.00356251
	1.8759	-0.00350001
	1.8769	-0.0034375
	1.8779	-0.00339063
	1.8789	-0.00332813
	1.8799	-0.00328125
	1.8809	-0.00321875
	1.8819	-0.00317188
	1.8829	-0.00312501
	1.88389	-0.00306251
	1.88489	-0.00301563
	1.88589	-0.00296876
	1.88689	-0.00292188
	1.88789	-0.00285938
	1.88889	-0.0028125
	1.88989	-0.00275
	1.89089	-0.00270313
	1.89188	-0.00264063
	1.89288	-0.00257813
	1.89388	-0.00253126
	1.89488	-0.00246875
	1.89588	-0.00240625
	1.89688	-0.00234375
	1.89788	-0.00226563
	1.89888	-0.00220313
	1.89987	-0.00214063
	1.90087	-0.00206251
	1.90187	-0.00200001
	1.90287	-0.00192188
	1.90387	-0.00184376
	1.90487	-0.00176563
	1.90587	-0.0016875
	1.90687	-0.00160938
	1.90786	-0.00153126
	1.90886	-0.00145313
	1.90986	-0.00139063
	1.91086	-0.00131251
	1.91186	-0.00123438
	1.91286	-0.00115625
	1.91386	-0.00107813
	1.91486	-0.001
	1.91585	-0.000937505
	1.91685	-0.00085938
	1.91785	-0.00079688
	1.91885	-0.00073438
	1.91985	-0.00067188
	1.92085	-0.00060938
	1.92185	-0.00054688
	1.92285	-0.000500005
	1.92384	-0.00045313
	1.92484	-0.000406255
	1.92584	-0.000375005
	1.92684	-0.000343755
	1.92784	-0.000312505
	1.92884	-0.00029688
	1.92984	-0.000281255
	1.93084	-0.00026563
	1.93183	-0.00026563
	1.93283	-0.00026563
	1.93383	-0.000281255
	1.93483	-0.000312505
	1.93583	-0.000343755
	1.93683	-0.000375005
	1.93783	-0.00042188
	1.93883	-0.000468755
	1.93982	-0.000531255
	1.94082	-0.00060938
	1.94182	-0.000687505
	1.94282	-0.000781255
	1.94382	-0.000875005
	1.94482	-0.00098438
	1.94582	-0.00110938
	1.94682	-0.00123438
	1.94781	-0.00135938
	1.94881	-0.00151563
	1.94981	-0.00165625
	1.95081	-0.00182813
	1.95181	-0.00200001
	1.95281	-0.00217188
	1.95381	-0.00235938
	1.95481	-0.00254688
	1.9558	-0.00275
	1.9568	-0.00296876
	1.9578	-0.00317188
	1.9588	-0.00339063
	1.9598	-0.00362501
	1.9608	-0.00384375
	1.9618	-0.00407813
	1.9628	-0.00431251
	1.96379	-0.0045625
	1.96479	-0.00479688
	1.96579	-0.00504688
	1.96679	-0.00528126
	1.96779	-0.00553125
	1.96879	-0.00578125
	1.96979	-0.00603126
	1.97079	-0.00626563
	1.97178	-0.00651563
	1.97278	-0.00675
	1.97378	-0.00698438
	1.97478	-0.00721876
	1.97578	-0.0074375
	1.97678	-0.00767188
	1.97778	-0.00789063
	1.97878	-0.00809375
	1.97977	-0.00829688
	1.98077	-0.0085
	1.98177	-0.0086875
	1.98277	-0.00885938
	1.98377	-0.00903126
	1.98477	-0.00918751
	1.98577	-0.00934376
	1.98677	-0.00948438
	1.98776	-0.00960938
	1.98876	-0.00971876
	1.98976	-0.00982813
	1.99076	-0.00992188
	1.99176	-0.00998438
	1.99276	-0.0100625
	1.99376	-0.0101094
	1.99476	-0.0101406
	1.99575	-0.0101719
	1.99675	-0.0101719
	1.99775	-0.0101719
	1.99875	-0.0101406
	1.99975	-0.0101094
	2.00075	-0.0100625
	2.00175	-0.01
	2.00275	-0.00990625
	2.00375	-0.00979688
	2.00474	-0.00968751
	2.00574	-0.00954688
	2.00674	-0.00940626
	2.00774	-0.00925001
	2.00874	-0.00907813
	2.00974	-0.00889063
	2.01074	-0.00870313
	2.01174	-0.00848438
	2.01273	-0.00826563
	2.01373	-0.00804688
	2.01473	-0.00779688
	2.01573	-0.00754688
	2.01673	-0.00729688
	2.01773	-0.00703126
	2.01873	-0.00675
	2.01973	-0.00646875
	2.02072	-0.00618751
	2.02172	-0.00589063
	2.02272	-0.00559375
	2.02372	-0.00529688
	2.02472	-0.00498438
	2.02572	-0.00467188
	2.02672	-0.00437501
	2.02772	-0.00406251
	2.02871	-0.00375
	2.02971	-0.0034375
	2.03071	-0.00312501
	2.03171	-0.0028125
	2.03271	-0.00250001
	2.03371	-0.00220313
	2.03471	-0.00190625
	2.03571	-0.00160938
	2.0367	-0.00131251
	2.0377	-0.00103126
	2.0387	-0.000750005
	2.0397	-0.00048438
	2.0407	-0.000218755
	2.0417	3.12e-05
	2.0427	0.000281245
	2.0437	0.00051562
	2.04469	0.00073437
	2.04569	0.00095312
	2.04669	0.00115624
	2.04769	0.00134374
	2.04869	0.00153125
	2.04969	0.00170312
	2.05069	0.00185937
	2.05169	0.002
	2.05268	0.002125
	2.05368	0.00223437
	2.05468	0.00231249
	2.05568	0.00239062
	2.05668	0.00246875
	2.05768	0.00251562
	2.05868	0.0025625
	2.05968	0.00257812
	2.06067	0.00259375
	2.06167	0.00259375
	2.06267	0.00259375
	2.06367	0.00257812
	2.06467	0.00254687
	2.06567	0.0025
	2.06667	0.00245312
	2.06767	0.00239062
	2.06866	0.00231249
	2.06966	0.00223437
	2.07066	0.00214062
	2.07166	0.00204687
	2.07266	0.0019375
	2.07366	0.00182812
	2.07466	0.00171875
	2.07566	0.00159374
	2.07665	0.00145312
	2.07765	0.00132812
	2.07865	0.0011875
	2.07965	0.00104687
	2.08065	0.00089062
	2.08165	0.000749995
	2.08265	0.000593745
	2.08365	0.000437495
	2.08464	0.00029687
	2.08564	0.00014062
	2.08664	-1.56e-05
	2.08764	-0.00017188
	2.08864	-0.00032813
	2.08964	-0.000468755
	2.09064	-0.000625005
	2.09164	-0.00076563
	2.09263	-0.000906255
	2.09363	-0.00104688
	2.09463	-0.0011875
	2.09563	-0.00131251
	2.09663	-0.0014375
	2.09763	-0.00156251
	2.09863	-0.00167188
	2.09963	-0.00178126
	2.10062	-0.00189063
	2.10162	-0.00200001
	2.10262	-0.00207813
	2.10362	-0.00215626
	2.10462	-0.00223438
	2.10562	-0.0023125
	2.10662	-0.002375
	2.10762	-0.00242188
	2.10861	-0.00246875
	2.10961	-0.00251563
	2.11061	-0.00254688
	2.11161	-0.00257813
	2.11261	-0.00259376
	2.11361	-0.00260938
	2.11461	-0.00260938
	2.11561	-0.00262501
	2.1166	-0.00260938
	2.1176	-0.00260938
	2.1186	-0.00259376
	2.1196	-0.00257813
	2.1206	-0.00254688
	2.1216	-0.00253126
	2.1226	-0.00250001
	2.1236	-0.00246875
	2.12459	-0.0024375
	2.12559	-0.00239063
	2.12659	-0.00235938
	2.12759	-0.0023125
	2.12859	-0.00226563
	2.12959	-0.00223438
	2.13059	-0.00218751
	2.13159	-0.00215626
	2.13258	-0.00210938
	2.13358	-0.00206251
	2.13458	-0.00203126
	2.13558	-0.00200001
	2.13658	-0.00196875
	2.13758	-0.0019375
	2.13858	-0.00190625
	2.13958	-0.00189063
	2.14057	-0.00185938
	2.14157	-0.00184376
	2.14257	-0.00184376
	2.14357	-0.00184376
	2.14457	-0.00182813
	2.14557	-0.00184376
	2.14657	-0.00184376
	2.14757	-0.001875
	2.14856	-0.00189063
	2.14956	-0.00192188
	2.15056	-0.00195313
	2.15156	-0.00200001
	2.15256	-0.00204688
	2.15356	-0.00209376
	2.15456	-0.00215626
	2.15556	-0.00221876
	2.15655	-0.00229688
	2.15755	-0.002375
	2.15855	-0.00245313
	2.15955	-0.00254688
	2.16055	-0.00264063
	2.16155	-0.00273438
	2.16255	-0.00284375
	2.16355	-0.00295313
	2.16454	-0.00306251
	2.16554	-0.00317188
	2.16654	-0.00329688
	2.16754	-0.00340625
	2.16854	-0.00353126
	2.16954	-0.00365626
	2.17054	-0.00378125
	2.17154	-0.00390625
	2.17253	-0.00403126
	2.17353	-0.00415626
	2.17453	-0.00428126
	2.17553	-0.00440626
	2.17653	-0.00453125
	2.17753	-0.00465625
	2.17853	-0.00478125
	2.17953	-0.00489063
	2.18052	-0.00501563
	2.18152	-0.00512501
	2.18252	-0.00521876
	2.18352	-0.00532813
	2.18452	-0.00542188
	2.18552	-0.00551563
	2.18652	-0.00559375
	2.18752	-0.00567188
	2.18851	-0.00575
	2.18951	-0.0058125
	2.19051	-0.005875
	2.19151	-0.00592188
	2.19251	-0.00596876
	2.19351	-0.00600001
	2.19451	-0.00603126
	2.19551	-0.00604688
	2.1965	-0.00606251
	2.1975	-0.00606251
	2.1985	-0.00606251
	2.1995	-0.00604688
	2.2005	-0.00601563
	2.2015	-0.00600001
	2.2025	-0.00595313
	2.2035	-0.00589063
	2.20449	-0.00582813
	2.20549	-0.00576563
	2.20649	-0.0056875
	2.20749	-0.00560938
	2.20849	-0.00551563
	2.20949	-0.00542188
	2.21049	-0.00531251
	2.21149	-0.00520313
	2.21248	-0.00509376
	2.21348	-0.00498438
	2.21448	-0.00485938
	2.21548	-0.00473438
	2.21648	-0.00459375
	2.21748	-0.00446875
	2.21848	-0.00432813
	2.21948	-0.00420313
	2.22047	-0.00406251
	2.22147	-0.00392188
	2.22247	-0.00378125
	2.22347	-0.00364063
	2.22447	-0.00350001
	2.22547	-0.003375
	2.22647	-0.00323438
	2.22747	-0.00310938
	2.22846	-0.00298438
	2.22946	-0.00285938
	2.23046	-0.00273438
	2.23146	-0.00262501
	2.23246	-0.00251563
	2.23346	-0.00240625
	2.23446	-0.0023125
	2.23546	-0.00223438
	2.23645	-0.00214063
	2.23745	-0.00207813
	2.23845	-0.00200001
	2.23945	-0.00195313
	2.24045	-0.00189063
	2.24145	-0.00185938
	2.24245	-0.00182813
	2.24345	-0.00181251
	2.24444	-0.00179688
	2.24544	-0.00179688
	2.24644	-0.00179688
	2.24744	-0.00181251
	2.24844	-0.00184376
	2.24944	-0.00189063
	2.25044	-0.0019375
	2.25144	-0.00200001
	2.25243	-0.00206251
	2.25343	-0.00215626
	2.25443	-0.00225
	2.25543	-0.00234375
	2.25643	-0.00245313
	2.25743	-0.00257813
	2.25843	-0.00270313
	2.25943	-0.00282813
	2.26042	-0.00296876
	2.26142	-0.00310938
	2.26242	-0.00326563
	2.26342	-0.00340625
	2.26442	-0.00357813
	2.26542	-0.00373438
	2.26642	-0.00389063
	2.26742	-0.00406251
	2.26841	-0.00421876
	2.26941	-0.00439063
	2.27041	-0.0045625
	2.27141	-0.00471875
	2.27241	-0.00489063
	2.27341	-0.00504688
	2.27441	-0.00520313
	2.27541	-0.00535938
	2.2764	-0.00551563
	2.2774	-0.00565625
	2.2784	-0.00579688
	2.2794	-0.00592188
	2.2804	-0.00604688
	2.2814	-0.00617188
	2.2824	-0.00628126
	2.2834	-0.00637501
	2.28439	-0.00646875
	2.28539	-0.00654688
	2.28639	-0.00660938
	2.28739	-0.00665625
	2.28839	-0.00670313
	2.28939	-0.00673438
	2.29039	-0.00675
	2.29139	-0.00675
	2.29238	-0.00675
	2.29338	-0.00671875
	2.29438	-0.00667188
	2.29538	-0.006625
	2.29638	-0.0065625
	2.29738	-0.00646875
	2.29838	-0.00637501
	2.29938	-0.00626563
	2.30037	-0.00614063
	2.30137	-0.00600001
	2.30237	-0.00582813
	2.30337	-0.00564063
	2.30437	-0.00545313
	2.30537	-0.00525001
	2.30637	-0.00503126
	2.30737	-0.00479688
	2.30836	-0.0045625
	2.30936	-0.00429688
	2.31036	-0.00403126
	2.31136	-0.00376563
	2.31236	-0.00348438
	2.31336	-0.00318751
	2.31436	-0.00289063
	2.31536	-0.00257813
	2.31635	-0.00226563
	2.31735	-0.00195313
	2.31835	-0.001625
	2.31935	-0.00129688
	2.32035	-0.000968755
	2.32135	-0.000625005
	2.32235	-0.00029688
	2.32335	3.12e-05
	2.32434	0.000374995
	2.32534	0.00070312
	2.32634	0.00103125
	2.32734	0.00135937
	2.32834	0.00167187
	2.32934	0.002
	2.33034	0.00229687
	2.33134	0.00260937
	2.33233	0.00290625
	2.33333	0.00318749
	2.33433	0.00346875
	2.33533	0.00373437
	2.33633	0.00398437
	2.33733	0.00421875
	2.33833	0.00445312
	2.33933	0.00467187
	2.34032	0.004875
	2.34132	0.0050625
	2.34232	0.00523437
	2.34332	0.00539062
	2.34432	0.00551562
	2.34532	0.00564062
	2.34632	0.00574999
	2.34732	0.00584375
	2.34831	0.00590625
	2.34931	0.00595312
	2.35031	0.006
	2.35131	0.006
	2.35231	0.00598437
	2.35331	0.00595312
	2.35431	0.00590625
	2.35531	0.00582812
	2.3563	0.00573437
	2.3573	0.00562499
	2.3583	0.00549999
	2.3593	0.00535937
	2.3603	0.00520312
	2.3613	0.00503125
	2.3623	0.00482812
	2.3633	0.00462499
	2.36429	0.00440624
	2.36529	0.00417187
	2.36629	0.0039375
	2.36729	0.00367187
	2.36829	0.00340625
	2.36929	0.003125
	2.37029	0.00284374
	2.37129	0.00254687
	2.37228	0.00223437
	2.37328	0.00192187
	2.37428	0.00160937
	2.37528	0.00129687
	2.37628	0.000968745
	2.37728	0.000624995
	2.37828	0.00029687
	2.37928	-3.13e-05
	2.38027	-0.000375005
	2.38127	-0.00070313
	2.38227	-0.00103126
	2.38327	-0.00135938
	2.38427	-0.0016875
	2.38527	-0.00201563
	2.38627	-0.00232813
	2.38727	-0.00264063
	2.38826	-0.00295313
	2.38926	-0.00325
	2.39026	-0.00353126
	2.39126	-0.0038125
	2.39226	-0.00407813
	2.39326	-0.00434376
	2.39426	-0.00459375
	2.39526	-0.00482813
	2.39625	-0.00506251
	2.39725	-0.00526563
	2.39825	-0.00546875
	2.39925	-0.00565625
	2.40025	-0.00582813
	2.40125	-0.00600001
	2.40225	-0.00612501
	2.40325	-0.00625001
	2.40424	-0.00635938
	2.40524	-0.00645313
	2.40624	-0.00653125
	2.40724	-0.00660938
	2.40824	-0.00665625
	2.40924	-0.0066875
	2.41024	-0.00670313
	2.41124	-0.00671875
	2.41223	-0.00670313
	2.41323	-0.0066875
	2.41423	-0.00665625
	2.41523	-0.00660938
	2.41623	-0.00654688
	2.41723	-0.00648438
	2.41823	-0.00639063
	2.41923	-0.00631251
	2.42022	-0.00620313
	2.42122	-0.00609376
	2.42222	-0.00596876
	2.42322	-0.00584375
	2.42422	-0.00571875
	2.42522	-0.00557813
	2.42622	-0.00542188
	2.42722	-0.00528126
	2.42821	-0.00512501
	2.42921	-0.00496876
	2.43021	-0.00479688
	2.43121	-0.00464063
	2.43221	-0.00446875
	2.43321	-0.00431251
	2.43421	-0.00414063
	2.43521	-0.00398438
	2.4362	-0.0038125
	2.4372	-0.00365626
	2.4382	-0.00350001
	2.4392	-0.00334375
	2.4402	-0.00318751
	2.4412	-0.00304688
	2.4422	-0.00290625
	2.4432	-0.00278125
	2.44419	-0.00265626
	2.44519	-0.00253126
	2.44619	-0.00242188
	2.44719	-0.0023125
	2.44819	-0.00221876
	2.44919	-0.00214063
	2.45019	-0.00206251
	2.45119	-0.00200001
	2.45218	-0.0019375
	2.45318	-0.00189063
	2.45418	-0.00185938
	2.45518	-0.00184376
	2.45618	-0.00182813
	2.45718	-0.00182813
	2.45818	-0.00182813
	2.45918	-0.00184376
	2.46017	-0.001875
	2.46117	-0.00190625
	2.46217	-0.00195313
	2.46317	-0.00201563
	2.46417	-0.00207813
	2.46517	-0.00214063
	2.46617	-0.00221876
	2.46717	-0.0023125
	2.46816	-0.00240625
	2.46916	-0.00250001
	2.47016	-0.00260938
	2.47116	-0.00271876
	2.47216	-0.00282813
	2.47316	-0.00295313
	2.47416	-0.00307813
	2.47516	-0.00320313
	2.47615	-0.00334375
	2.47715	-0.00346876
	2.47815	-0.00360938
	2.47915	-0.00375
	2.48015	-0.00389063
	2.48115	-0.00403126
	2.48215	-0.00415626
	2.48315	-0.00429688
	2.48414	-0.0044375
	2.48514	-0.0045625
	2.48614	-0.00470313
	2.48714	-0.00482813
	2.48814	-0.00495313
	2.48914	-0.00506251
	2.49014	-0.00517188
	2.49114	-0.00528126
	2.49213	-0.00539063
	2.49313	-0.00548438
	2.49413	-0.00557813
	2.49513	-0.00565625
	2.49613	-0.00573438
	2.49713	-0.00579688
	2.49813	-0.00585938
	2.49913	-0.00590626
	2.50012	-0.00595313
	2.50112	-0.00600001
	2.50212	-0.00601563
	2.50312	-0.00601563
	2.50412	-0.00601563
	2.50512	-0.00600001
	2.50612	-0.00598438
	2.50712	-0.00595313
	2.50811	-0.00592188
	2.50911	-0.005875
	2.51011	-0.0058125
	2.51111	-0.00576563
	2.51211	-0.0056875
	2.51311	-0.00560938
	2.51411	-0.00553125
	2.51511	-0.0054375
	2.5161	-0.00534376
	2.5171	-0.00525001
	2.5181	-0.00514063
	2.5191	-0.00503126
	2.5201	-0.00492188
	2.5211	-0.00479688
	2.5221	-0.00467188
	2.5231	-0.00454688
	2.52409	-0.00442188
	2.52509	-0.00429688
	2.52609	-0.00415626
	2.52709	-0.00403126
	2.52809	-0.00390625
	2.52909	-0.00376563
	2.53009	-0.00364063
	2.53109	-0.00351563
	2.53208	-0.00339063
	2.53308	-0.00326563
	2.53408	-0.00314063
	2.53508	-0.00303126
	2.53608	-0.00292188
	2.53708	-0.0028125
	2.53808	-0.00270313
	2.53908	-0.00260938
	2.54007	-0.00251563
	2.54107	-0.0024375
	2.54207	-0.00235938
	2.54307	-0.00228125
	2.54407	-0.00221876
	2.54507	-0.00215626
	2.54607	-0.00210938
	2.54707	-0.00207813
	2.54806	-0.00203126
	2.54906	-0.00201563
	2.55006	-0.00200001
	2.55106	-0.00200001
	2.55206	-0.00200001
	2.55306	-0.00201563
	2.55406	-0.00203126
	2.55506	-0.00207813
	2.55605	-0.00210938
	2.55705	-0.00215626
	2.55805	-0.00221876
	2.55905	-0.00228125
	2.56005	-0.00235938
	2.56105	-0.0024375
	2.56205	-0.00251563
	2.56305	-0.00260938
	2.56404	-0.00270313
	2.56504	-0.0028125
	2.56604	-0.00292188
	2.56704	-0.00303126
	2.56804	-0.00314063
	2.56904	-0.00326563
	2.57004	-0.00339063
	2.57104	-0.00351563
	2.57203	-0.00364063
	2.57303	-0.00376563
	2.57403	-0.00390625
	2.57503	-0.00403126
	2.57603	-0.00415626
	2.57703	-0.00429688
	2.57803	-0.00442188
	2.57903	-0.00454688
	2.58002	-0.00467188
	2.58102	-0.00479688
	2.58202	-0.00492188
	2.58302	-0.00503126
	2.58402	-0.00514063
	2.58502	-0.00525001
	2.58602	-0.00534376
	2.58702	-0.0054375
	2.58801	-0.00553125
	2.58901	-0.00560938
	2.59001	-0.0056875
	2.59101	-0.00576563
	2.59201	-0.0058125
	2.59301	-0.005875
	2.59401	-0.00592188
	2.59501	-0.00595313
	2.596	-0.00598438
	2.597	-0.00600001
	2.598	-0.00601563
	2.599	-0.00601563
	2.6	-0.00601563
	2.601	-0.00600001
	2.602	-0.00595313
	2.603	-0.00590626
	2.60399	-0.00585938
	2.60499	-0.00579688
	2.60599	-0.00573438
	2.60699	-0.00565625
	2.60799	-0.00557813
	2.60899	-0.00548438
	2.60999	-0.00539063
	2.61099	-0.00528126
	2.61198	-0.00517188
	2.61298	-0.00506251
	2.61398	-0.00495313
	2.61498	-0.00482813
	2.61598	-0.00470313
	2.61698	-0.0045625
	2.61798	-0.0044375
	2.61898	-0.00429688
	2.61997	-0.00415626
	2.62097	-0.00403126
	2.62197	-0.00389063
	2.62297	-0.00375
	2.62397	-0.00360938
	2.62497	-0.00346876
	2.62597	-0.00334375
	2.62697	-0.00320313
	2.62796	-0.00307813
	2.62896	-0.00295313
	2.62996	-0.00282813
	2.63096	-0.00271876
	2.63196	-0.00260938
	2.63296	-0.00250001
	2.63396	-0.00240625
	2.63496	-0.0023125
	2.63595	-0.00221876
	2.63695	-0.00214063
	2.63795	-0.00207813
	2.63895	-0.00201563
	2.63995	-0.00195313
	2.64095	-0.00190625
	2.64195	-0.001875
	2.64295	-0.00184376
	2.64394	-0.00182813
	2.64494	-0.00182813
	2.64594	-0.00182813
	2.64694	-0.00184376
	2.64794	-0.00185938
	2.64894	-0.00189063
	2.64994	-0.0019375
	2.65094	-0.00200001
	2.65193	-0.00206251
	2.65293	-0.00214063
	2.65393	-0.00223438
	2.65493	-0.00232813
	2.65593	-0.0024375
	2.65693	-0.00254688
	2.65793	-0.00267188
	2.65893	-0.00279688
	2.65992	-0.0029375
	2.66092	-0.00307813
	2.66192	-0.00323438
	2.66292	-0.003375
	2.66392	-0.00353126
	2.66492	-0.00370313
	2.66592	-0.00385938
	2.66692	-0.00403126
	2.66791	-0.00418751
	2.66891	-0.00435938
	2.66991	-0.00453125
	2.67091	-0.00470313
	2.67191	-0.00485938
	2.67291	-0.00503126
	2.67391	-0.00518751
	2.67491	-0.00534376
	2.6759	-0.0055
	2.6769	-0.00564063
	2.6779	-0.00578125
	2.6789	-0.00592188
	2.6799	-0.00604688
	2.6809	-0.00617188
	2.6819	-0.00628126
	2.6829	-0.00637501
	2.68389	-0.00646875
	2.68489	-0.00654688
	2.68589	-0.00660938
	2.68689	-0.00667188
	2.68789	-0.00671875
	2.68889	-0.00675
	2.68989	-0.00676563
	2.69089	-0.00676563
	2.69188	-0.00675
	2.69288	-0.00673438
	2.69388	-0.0066875
	2.69488	-0.00664063
	2.69588	-0.0065625
	2.69688	-0.00648438
	2.69788	-0.00639063
	2.69888	-0.00626563
	2.69987	-0.00614063
	2.70087	-0.00600001
	2.70187	-0.00582813
	2.70287	-0.00564063
	2.70387	-0.00545313
	2.70487	-0.00525001
	2.70587	-0.00503126
	2.70687	-0.00479688
	2.70786	-0.00454688
	2.70886	-0.00429688
	2.70986	-0.00401563
	2.71086	-0.00375
	2.71186	-0.00345313
	2.71286	-0.00315626
	2.71386	-0.00285938
	2.71486	-0.00254688
	2.71585	-0.00221876
	2.71685	-0.00190625
	2.71785	-0.00157813
	2.71885	-0.00123438
	2.71985	-0.000906255
	2.72085	-0.000562505
	2.72185	-0.00023438
	2.72285	0.00010937
	2.72384	0.00045312
	2.72484	0.000781245
	2.72584	0.00110937
	2.72684	0.0014375
	2.72784	0.00176562
	2.72884	0.00209375
	2.72984	0.00240624
	2.73084	0.00270312
	2.73183	0.003
	2.73283	0.00328124
	2.73383	0.0035625
	2.73483	0.00382812
	2.73583	0.00407812
	2.73683	0.0043125
	2.73783	0.00454687
	2.73883	0.00476562
	2.73982	0.00495312
	2.74082	0.00514062
	2.74182	0.0053125
	2.74282	0.00545312
	2.74382	0.00559374
	2.74482	0.00570312
	2.74582	0.00579687
	2.74682	0.005875
	2.74781	0.0059375
	2.74881	0.00598437
	2.74981	0.006
	2.75081	0.006
	2.75181	0.00598437
	2.75281	0.0059375
	2.75381	0.005875
	2.75481	0.00579687
	2.7558	0.00568749
	2.7568	0.00557812
	2.7578	0.00543749
	2.7588	0.00528125
	2.7598	0.005125
	2.7608	0.0049375
	2.7618	0.00473437
	2.7628	0.00451562
	2.76379	0.00429687
	2.76479	0.00404687
	2.76579	0.00379687
	2.76679	0.00353125
	2.76779	0.00326562
	2.76879	0.00296875
	2.76979	0.00268749
	2.77079	0.00237499
	2.77178	0.0020625
	2.77278	0.00175
	2.77378	0.00142187
	2.77478	0.00110937
	2.77578	0.00076562
	2.77678	0.000437495
	2.77778	0.00010937
	2.77878	-0.00023438
	2.77977	-0.000562505
	2.78077	-0.00089063
	2.78177	-0.00121875
	2.78277	-0.00154688
	2.78377	-0.001875
	2.78477	-0.00218751
	2.78577	-0.00250001
	2.78677	-0.0028125
	2.78776	-0.00310938
	2.78876	-0.00340625
	2.78976	-0.00368751
	2.79076	-0.00395313
	2.79176	-0.00421876
	2.79276	-0.00446875
	2.79376	-0.00470313
	2.79476	-0.00492188
	2.79575	-0.00514063
	2.79675	-0.00534376
	2.79775	-0.00551563
	2.79875	-0.0056875
	2.79975	-0.00584375
	2.80075	-0.00600001
	2.80175	-0.00612501
	2.80275	-0.00623438
	2.80374	-0.00632813
	2.80474	-0.00640625
	2.80574	-0.00648438
	2.80674	-0.00653125
	2.80774	-0.0065625
	2.80874	-0.00659375
	2.80974	-0.00659375
	2.81074	-0.00659375
	2.81173	-0.0065625
	2.81273	-0.00653125
	2.81373	-0.00648438
	2.81473	-0.0064375
	2.81573	-0.00635938
	2.81673	-0.00628126
	2.81773	-0.00618751
	2.81873	-0.00609376
	2.81972	-0.00596876
	2.82072	-0.00585938
	2.82172	-0.00573438
	2.82272	-0.00559375
	2.82372	-0.00545313
	2.82472	-0.00529688
	2.82572	-0.00515626
	2.82672	-0.00500001
	2.82771	-0.00482813
	2.82871	-0.00467188
	2.82971	-0.00451563
	2.83071	-0.00434376
	2.83171	-0.00418751
	2.83271	-0.00401563
	2.83371	-0.00385938
	2.83471	-0.00368751
	2.8357	-0.00353126
	2.8367	-0.003375
	2.8377	-0.00323438
	2.8387	-0.00309376
	2.8397	-0.00295313
	2.8407	-0.0028125
	2.8417	-0.00270313
	2.8427	-0.00257813
	2.84369	-0.00246875
	2.84469	-0.002375
	2.84569	-0.00228125
	2.84669	-0.00220313
	2.84769	-0.00214063
	2.84869	-0.00207813
	2.84969	-0.00203126
	2.85069	-0.00200001
	2.85168	-0.00196875
	2.85268	-0.00196875
	2.85368	-0.00196875
	2.85468	-0.00198438
	2.85568	-0.00200001
	2.85668	-0.00204688
	2.85768	-0.00209376
	2.85868	-0.00215626
	2.85967	-0.00223438
	2.86067	-0.0023125
	2.86167	-0.00242188
	2.86267	-0.00253126
	2.86367	-0.00264063
	2.86467	-0.00278125
	2.86567	-0.00292188
	2.86667	-0.00306251
	2.86766	-0.00323438
	2.86866	-0.00340625
	2.86966	-0.00357813
	2.87066	-0.00376563
	2.87166	-0.00395313
	2.87266	-0.00415626
	2.87366	-0.00435938
	2.87466	-0.00457813
	2.87565	-0.00479688
	2.87665	-0.00501563
	2.87765	-0.00525001
	2.87865	-0.00546875
	2.87965	-0.00570313
	2.88065	-0.00593751
	2.88165	-0.00617188
	2.88265	-0.00640625
	2.88364	-0.00664063
	2.88464	-0.00687501
	2.88564	-0.00710938
	2.88664	-0.00734376
	2.88764	-0.00757813
	2.88864	-0.00779688
	2.88964	-0.00801563
	2.89064	-0.00823438
	2.89163	-0.0084375
	2.89263	-0.00865625
	2.89363	-0.00884376
	2.89463	-0.00903126
	2.89563	-0.00921876
	2.89663	-0.00939063
	2.89763	-0.00956251
	2.89863	-0.00971876
	2.89962	-0.00985938
	2.90062	-0.01
	2.90162	-0.0101094
	2.90262	-0.0102188
	2.90362	-0.0103125
	2.90462	-0.0103906
	2.90562	-0.0104688
	2.90662	-0.0105313
	2.90761	-0.0105625
	2.90861	-0.0106094
	2.90961	-0.010625
	2.91061	-0.010625
	2.91161	-0.010625
	2.91261	-0.0105938
	2.91361	-0.0105625
	2.91461	-0.0105156
	2.9156	-0.0104531
	2.9166	-0.0103906
	2.9176	-0.0102969
	2.9186	-0.0102031
	2.9196	-0.0100781
	2.9206	-0.00995313
	2.9216	-0.00982813
	2.9226	-0.00967188
	2.92359	-0.00951563
	2.92459	-0.00932813
	2.92559	-0.00915626
	2.92659	-0.00895313
	2.92759	-0.00875
	2.92859	-0.00853125
	2.92959	-0.00829688
	2.93059	-0.0080625
	2.93158	-0.00781251
	2.93258	-0.0075625
	2.93358	-0.00729688
	2.93458	-0.00701563
	2.93558	-0.00673438
	2.93658	-0.00645313
	2.93758	-0.00615626
	2.93858	-0.00585938
	2.93957	-0.00554688
	2.94057	-0.00525001
	2.94157	-0.00492188
	2.94257	-0.00460938
	2.94357	-0.00428126
	2.94457	-0.00396876
	2.94557	-0.00364063
	2.94657	-0.0033125
	2.94756	-0.00298438
	2.94856	-0.00265626
	2.94956	-0.0023125
	2.95056	-0.00200001
	2.95156	-0.00167188
	2.95256	-0.00134376
	2.95356	-0.00101563
	2.95456	-0.00070313
	2.95555	-0.00039063
	2.95655	-9.38e-05
	2.95755	0.00020312
	2.95855	0.000499995
	2.95955	0.000781245
	2.96055	0.0010625
	2.96155	0.00134374
	2.96255	0.00159374
	2.96354	0.00185937
	2.96454	0.00209375
	2.96554	0.00232812
	2.96654	0.00254687
	2.96754	0.00276562
	2.96854	0.00296875
	2.96954	0.00315624
	2.97054	0.00332812
	2.97153	0.0035
	2.97253	0.00364062
	2.97353	0.00378124
	2.97453	0.00390625
	2.97553	0.00401562
	2.97653	0.00410937
	2.97753	0.00420312
	2.97853	0.00426562
	2.97952	0.0043125
	2.98052	0.00435937
	2.98152	0.00437499
	2.98252	0.00439062
	2.98352	0.00437499
	2.98452	0.00435937
	2.98552	0.00432812
	2.98652	0.00426562
	2.98751	0.00420312
	2.98851	0.004125
	2.98951	0.00401562
	2.99051	0.00390625
	2.99151	0.00378124
	2.99251	0.00364062
	2.99351	0.00348437
	2.99451	0.00331249
[truncated: 798,002+ more rows]

## Sheet: Fig S9
	(b)
	760G			Ab-initio simulation			210G			Ab-initio simulation
	Frequency (MHz)	Fluorescence (a.u.)	Error Bar	Frequency (MHz)	Fluorescence (a.u.)		Frequency (MHz)	Fluorescence (a.u.)	Error Bar	Frequency (MHz)	Fluorescence (a.u.)
	50	0.998859	0.000381619	50	0.999728		50	0.997033	0.00196192	50	0.999507
	50.5	0.999115	0.000383019	50.03	0.999726		55	0.995677	0.0019306	50.03	0.999505
	51	0.999448	0.000385598	50.0601	0.999725		60	0.992566	0.00196681	50.0601	0.999503
	51.5	0.999076	0.000385957	50.0901	0.999724		60.5	0.993371	0.00194429	50.0901	0.999501
	52	0.999929	0.000380983	50.1201	0.999723		61	0.991964	0.00196148	50.1201	0.999499
	52.5	1	0.000382054	50.1502	0.999721		61.5	0.988179	0.00192635	50.1502	0.999497
	53	0.998771	0.000378315	50.1802	0.99972		62	0.991035	0.00194544	50.1802	0.999495
	53.5	0.998821	0.000381427	50.2102	0.999719		62.5	0.990636	0.00191126	50.2102	0.999493
	54	0.998469	0.000383613	50.2402	0.999718		63	0.98591	0.00194435	50.2402	0.999491
	54.5	0.999283	0.000384919	50.2703	0.999716		63.5	0.986463	0.00195329	50.2703	0.999489
	55	0.998278	0.000381128	50.3003	0.999715		64	0.978053	0.00194232	50.3003	0.999487
	55.5	0.998483	0.000385255	50.3303	0.999714		64.5	0.981788	0.00193912	50.3303	0.999485
	56	0.998575	0.000385264	50.3604	0.999712		65	0.978868	0.00192069	50.3604	0.999483
	56.5	0.997695	0.000380805	50.3904	0.999711		65.5	0.980564	0.0019246	50.3904	0.999481
	57	0.998422	0.000378713	50.4204	0.99971		66	0.982192	0.00195102	50.4204	0.999479
	57.5	0.997704	0.000378031	50.4505	0.999708		66.5	0.983606	0.00191626	50.4505	0.999476
	58	0.997825	0.000382796	50.4805	0.999707		67	0.983965	0.00193871	50.4805	0.999474
	58.5	0.997403	0.000386385	50.5105	0.999706		67.5	0.989549	0.00192352	50.5105	0.999472
	59	0.997843	0.000383535	50.5405	0.999704		68	0.991661	0.00193581	50.5405	0.99947
	59.5	0.997105	0.000382641	50.5706	0.999703		68.5	0.989983	0.00196065	50.5706	0.999468
	60	0.997331	0.000376427	50.6006	0.999702		69	0.993047	0.00195615	50.6006	0.999466
	60.5	0.998476	0.000374652	50.6306	0.9997		69.5	0.998224	0.00196029	50.6306	0.999463
	61	0.99797	0.000386158	50.6607	0.999699		70	0.99732	0.00193244	50.6607	0.999461
	61.5	0.997779	0.000382249	50.6907	0.999697		70.5	0.997581	0.00196304	50.6907	0.999459
	62	0.998108	0.000383168	50.7207	0.999696		71	0.992187	0.00198114	50.7207	0.999457
	62.5	0.997566	0.000384681	50.7508	0.999694		71.5	0.99774	0.00195513	50.7508	0.999454
	63	0.997322	0.000379916	50.7808	0.999693		72	0.998487	0.00196529	50.7808	0.999452
	63.5	0.99602	0.0003881	50.8108	0.999691		72.5	0.995401	0.00194211	50.8108	0.99945
	64	0.995909	0.000384364	50.8408	0.99969		73	0.993419	0.00196528	50.8408	0.999448
	64.5	0.994198	0.000383355	50.8709	0.999688		73.5	0.998474	0.00195932	50.8709	0.999445
	65	0.993366	0.000382901	50.9009	0.999687		74	0.999696	0.00196008	50.9009	0.999443
	65.5	0.991602	0.00037881	50.9309	0.999685		74.5	0.997793	0.00193583	50.9309	0.999441
	66	0.991673	0.000381762	50.961	0.999684		75	0.998397	0.00194509	50.961	0.999438
	66.5	0.990495	0.000377403	50.991	0.999682		80	0.9997	0.00195487	50.991	0.999436
	67	0.991851	0.000379244	51.021	0.999681					51.021	0.999433
	67.5	0.991716	0.00038205	51.0511	0.999679					51.0511	0.999431
	68	0.993421	0.000375323	51.0811	0.999678					51.0811	0.999429
	68.5	0.993819	0.000385947	51.1111	0.999676					51.1111	0.999426
	69	0.995726	0.000386907	51.1411	0.999675					51.1411	0.999424
	69.5	0.996582	0.000380016	51.1712	0.999673					51.1712	0.999421
	70	0.996714	0.00037867	51.2012	0.999671					51.2012	0.999419
	70.5	0.996752	0.000384327	51.2312	0.99967					51.2312	0.999416
	71	0.997346	0.000385732	51.2613	0.999668					51.2613	0.999414
	71.5	0.997041	0.000376624	51.2913	0.999666					51.2913	0.999411
	72	0.998692	0.0003826	51.3213	0.999665					51.3213	0.999409
	72.5	0.998309	0.000384918	51.3514	0.999663					51.3514	0.999406
	73	0.998432	0.000380332	51.3814	0.999661					51.3814	0.999403
	73.5	0.998532	0.000377214	51.4114	0.99966					51.4114	0.999401
	74	0.998481	0.000383083	51.4414	0.999658					51.4414	0.999398
	74.5	0.998841	0.000381932	51.4715	0.999656					51.4715	0.999396
	75	0.998848	0.000384143	51.5015	0.999655					51.5015	0.999393
	75.5	0.999035	0.000381373	51.5315	0.999653					51.5315	0.99939
	76	0.998668	0.000386168	51.5616	0.999651					51.5616	0.999388
	76.5	0.99942	0.000381241	51.5916	0.999649					51.5916	0.999385
	77	0.999024	0.000385341	51.6216	0.999647					51.6216	0.999382
				51.6517	0.999646					51.6517	0.999379
				51.6817	0.999644					51.6817	0.999377
				51.7117	0.999642					51.7117	0.999374
				51.7417	0.99964					51.7417	0.999371
				51.7718	0.999638					51.7718	0.999368
				51.8018	0.999636					51.8018	0.999365
				51.8318	0.999634					51.8318	0.999362
				51.8619	0.999633					51.8619	0.99936
				51.8919	0.999631					51.8919	0.999357
				51.9219	0.999629					51.9219	0.999354
				51.952	0.999627					51.952	0.999351
				51.982	0.999625					51.982	0.999348
				52.012	0.999623					52.012	0.999345
				52.042	0.999621					52.042	0.999342
				52.0721	0.999619					52.0721	0.999339
				52.1021	0.999617					52.1021	0.999336
				52.1321	0.999615					52.1321	0.999333
				52.1622	0.999613					52.1622	0.99933
				52.1922	0.999611					52.1922	0.999327
				52.2222	0.999608					52.2222	0.999323
				52.2523	0.999606					52.2523	0.99932
				52.2823	0.999604					52.2823	0.999317
				52.3123	0.999602					52.3123	0.999314
				52.3423	0.9996					52.3423	0.999311
				52.3724	0.999598					52.3724	0.999308
				52.4024	0.999595					52.4024	0.999304
				52.4324	0.999593					52.4324	0.999301
				52.4625	0.999591					52.4625	0.999298
				52.4925	0.999589					52.4925	0.999294
				52.5225	0.999586					52.5225	0.999291
				52.5526	0.999584					52.5526	0.999288
				52.5826	0.999582					52.5826	0.999284
				52.6126	0.999579					52.6126	0.999281
				52.6426	0.999577					52.6426	0.999277
				52.6727	0.999575					52.6727	0.999274
				52.7027	0.999572					52.7027	0.99927
				52.7327	0.99957					52.7327	0.999267
				52.7628	0.999567					52.7628	0.999263
				52.7928	0.999565					52.7928	0.99926
				52.8228	0.999563					52.8228	0.999256
				52.8529	0.99956					52.8529	0.999252
				52.8829	0.999558					52.8829	0.999249
				52.9129	0.999555					52.9129	0.999245
				52.9429	0.999552					52.9429	0.999241
				52.973	0.99955					52.973	0.999238
				53.003	0.999547					53.003	0.999234
				53.033	0.999545					53.033	0.99923
				53.0631	0.999542					53.0631	0.999226
				53.0931	0.999539					53.0931	0.999222
				53.1231	0.999536					53.1231	0.999219
				53.1532	0.999534					53.1532	0.999215
				53.1832	0.999531					53.1832	0.999211
				53.2132	0.999528					53.2132	0.999207
				53.2432	0.999525					53.2432	0.999203
				53.2733	0.999523					53.2733	0.999199
				53.3033	0.99952					53.3033	0.999195
				53.3333	0.999517					53.3333	0.999191
				53.3634	0.999514					53.3634	0.999186
				53.3934	0.999511					53.3934	0.999182
				53.4234	0.999508					53.4234	0.999178
				53.4535	0.999505					53.4535	0.999174
				53.4835	0.999502					53.4835	0.99917
				53.5135	0.999499					53.5135	0.999165
				53.5435	0.999496					53.5435	0.999161
				53.5736	0.999493					53.5736	0.999157
				53.6036	0.99949					53.6036	0.999152
				53.6336	0.999487					53.6336	0.999148
				53.6637	0.999483					53.6637	0.999144
				53.6937	0.99948					53.6937	0.999139
				53.7237	0.999477					53.7237	0.999135
				53.7538	0.999474					53.7538	0.99913
				53.7838	0.99947					53.7838	0.999125
				53.8138	0.999467					53.8138	0.999121
				53.8438	0.999464					53.8438	0.999116
				53.8739	0.99946					53.8739	0.999111
				53.9039	0.999457					53.9039	0.999107
				53.9339	0.999453					53.9339	0.999102
				53.964	0.99945					53.964	0.999097
				53.994	0.999446					53.994	0.999092
				54.024	0.999443					54.024	0.999087
				54.0541	0.999439					54.0541	0.999082
				54.0841	0.999435					54.0841	0.999077
				54.1141	0.999432					54.1141	0.999072
				54.1441	0.999428					54.1441	0.999067
				54.1742	0.999424					54.1742	0.999062
				54.2042	0.99942					54.2042	0.999057
				54.2342	0.999417					54.2342	0.999052
				54.2643	0.999413					54.2643	0.999047
				54.2943	0.999409					54.2943	0.999041
				54.3243	0.999405					54.3243	0.999036
				54.3544	0.999401					54.3544	0.999031
				54.3844	0.999397					54.3844	0.999025
				54.4144	0.999393					54.4144	0.99902
				54.4444	0.999389					54.4444	0.999014
				54.4745	0.999385					54.4745	0.999009
				54.5045	0.99938					54.5045	0.999003
				54.5345	0.999376					54.5345	0.998998
				54.5646	0.999372					54.5646	0.998992
				54.5946	0.999368					54.5946	0.998986
				54.6246	0.999363					54.6246	0.998981
				54.6547	0.999359					54.6547	0.998975
				54.6847	0.999354					54.6847	0.998969
				54.7147	0.99935					54.7147	0.998963
				54.7447	0.999345					54.7447	0.998957
				54.7748	0.999341					54.7748	0.998951
				54.8048	0.999336					54.8048	0.998945
				54.8348	0.999331					54.8348	0.998939
				54.8649	0.999327					54.8649	0.998933
				54.8949	0.999322					54.8949	0.998926
				54.9249	0.999317					54.9249	0.99892
				54.955	0.999312					54.955	0.998914
				54.985	0.999307					54.985	0.998907
				55.015	0.999302					55.015	0.998901
				55.045	0.999297					55.045	0.998894
				55.0751	0.999292					55.0751	0.998888
				55.1051	0.999287					55.1051	0.998881
				55.1351	0.999282					55.1351	0.998874
				55.1652	0.999277					55.1652	0.998868
				55.1952	0.999271					55.1952	0.998861
				55.2252	0.999266					55.2252	0.998854
				55.2553	0.99926					55.2553	0.998847
				55.2853	0.999255					55.2853	0.99884
				55.3153	0.999249					55.3153	0.998833
				55.3453	0.999244					55.3453	0.998826
				55.3754	0.999238					55.3754	0.998819
				55.4054	0.999232					55.4054	0.998811
				55.4354	0.999226					55.4354	0.998804
				55.4655	0.99922					55.4655	0.998797
				55.4955	0.999214					55.4955	0.998789
				55.5255	0.999208					55.5255	0.998782
				55.5556	0.999202					55.5556	0.998774
				55.5856	0.999196					55.5856	0.998766
				55.6156	0.99919					55.6156	0.998759
				55.6456	0.999184					55.6456	0.998751
				55.6757	0.999177					55.6757	0.998743
				55.7057	0.999171					55.7057	0.998735
				55.7357	0.999164					55.7357	0.998727
				55.7658	0.999158					55.7658	0.998719
				55.7958	0.999151					55.7958	0.998711
				55.8258	0.999144					55.8258	0.998702
				55.8559	0.999137					55.8559	0.998694
				55.8859	0.99913					55.8859	0.998686
				55.9159	0.999123					55.9159	0.998677
				55.9459	0.999116					55.9459	0.998668
				55.976	0.999109					55.976	0.99866
				56.006	0.999102					56.006	0.998651
				56.036	0.999095					56.036	0.998642
				56.0661	0.999087					56.0661	0.998633
				56.0961	0.99908					56.0961	0.998624
				56.1261	0.999072					56.1261	0.998615
				56.1562	0.999064					56.1562	0.998606
				56.1862	0.999056					56.1862	0.998597
				56.2162	0.999049					56.2162	0.998587
				56.2462	0.999041					56.2462	0.998578
				56.2763	0.999032					56.2763	0.998568
				56.3063	0.999024					56.3063	0.998558
				56.3363	0.999016					56.3363	0.998549
				56.3664	0.999007					56.3664	0.998539
				56.3964	0.998999					56.3964	0.998529
				56.4264	0.99899					56.4264	0.998519
				56.4565	0.998982					56.4565	0.998509
				56.4865	0.998973					56.4865	0.998498
				56.5165	0.998964					56.5165	0.998488
				56.5465	0.998955					56.5465	0.998477
				56.5766	0.998945					56.5766	0.998467
				56.6066	0.998936					56.6066	0.998456
				56.6366	0.998927					56.6366	0.998445
				56.6667	0.998917					56.6667	0.998434
				56.6967	0.998907					56.6967	0.998423
				56.7267	0.998898					56.7267	0.998412
				56.7568	0.998888					56.7568	0.998401
				56.7868	0.998878					56.7868	0.99839
				56.8168	0.998867					56.8168	0.998378
				56.8468	0.998857					56.8468	0.998366
				56.8769	0.998847					56.8769	0.998355
				56.9069	0.998836					56.9069	0.998343
				56.9369	0.998825					56.9369	0.998331
				56.967	0.998814					56.967	0.998319
				56.997	0.998803					56.997	0.998306
				57.027	0.998792					57.027	0.998294
				57.0571	0.998781					57.0571	0.998281
				57.0871	0.998769					57.0871	0.998269
				57.1171	0.998757					57.1171	0.998256
				57.1471	0.998745					57.1471	0.998243
				57.1772	0.998733					57.1772	0.99823
				57.2072	0.998721					57.2072	0.998216
				57.2372	0.998709					57.2372	0.998203
				57.2673	0.998696					57.2673	0.998189
				57.2973	0.998684					57.2973	0.998176
				57.3273	0.998671					57.3273	0.998162
				57.3574	0.998658					57.3574	0.998148
				57.3874	0.998644					57.3874	0.998134
				57.4174	0.998631					57.4174	0.998119
				57.4474	0.998617					57.4474	0.998105
				57.4775	0.998603					57.4775	0.99809
				57.5075	0.998589					57.5075	0.998075
				57.5375	0.998575					57.5375	0.99806
				57.5676	0.998561					57.5676	0.998045
				57.5976	0.998546					57.5976	0.99803
				57.6276	0.998531					57.6276	0.998014
				57.6577	0.998516					57.6577	0.997998
				57.6877	0.998501					57.6877	0.997983
				57.7177	0.998485					57.7177	0.997966
				57.7477	0.998469					57.7477	0.99795
				57.7778	0.998453					57.7778	0.997934
				57.8078	0.998437					57.8078	0.997917
				57.8378	0.99842					57.8378	0.9979
				57.8679	0.998404					57.8679	0.997883
				57.8979	0.998387					57.8979	0.997866
				57.9279	0.998369					57.9279	0.997848
				57.958	0.998352					57.958	0.997831
				57.988	0.998334					57.988	0.997813
				58.018	0.998316					58.018	0.997795
				58.048	0.998297					58.048	0.997776
				58.0781	0.998279					58.0781	0.997758
				58.1081	0.99826					58.1081	0.997739
				58.1381	0.998241					58.1381	0.99772
				58.1682	0.998221					58.1682	0.9977
				58.1982	0.998201					58.1982	0.997681
				58.2282	0.998181					58.2282	0.997661
				58.2583	0.99816					58.2583	0.997641
				58.2883	0.99814					58.2883	0.997621
				58.3183	0.998118					58.3183	0.9976
				58.3483	0.998097					58.3483	0.99758
				58.3784	0.998075					58.3784	0.997559
				58.4084	0.998053					58.4084	0.997537
				58.4384	0.99803					58.4384	0.997516
				58.4685	0.998007					58.4685	0.997494
				58.4985	0.997984					58.4985	0.997472
				58.5285	0.99796					58.5285	0.997449
				58.5586	0.997936					58.5586	0.997426
				58.5886	0.997912					58.5886	0.997403
				58.6186	0.997887					58.6186	0.99738
				58.6486	0.997861					58.6486	0.997356
				58.6787	0.997835					58.6787	0.997332
				58.7087	0.997809					58.7087	0.997308
				58.7387	0.997783					58.7387	0.997284
				58.7688	0.997756					58.7688	0.997259
				58.7988	0.997728					58.7988	0.997233
				58.8288	0.9977					58.8288	0.997208
				58.8589	0.997672					58.8589	0.997182
				58.8889	0.997643					58.8889	0.997156
				58.9189	0.997613					58.9189	0.997129
				58.9489	0.997583					58.9489	0.997102
				58.979	0.997553					58.979	0.997074
				59.009	0.997522					59.009	0.997047
				59.039	0.99749					59.039	0.997018
				59.0691	0.997458					59.0691	0.99699
				59.0991	0.997425					59.0991	0.996961
				59.1291	0.997392					59.1291	0.996932
				59.1592	0.997358					59.1592	0.996902
				59.1892	0.997324					59.1892	0.996872
				59.2192	0.997289					59.2192	0.996841
				59.2492	0.997253					59.2492	0.99681
				59.2793	0.997217					59.2793	0.996778
				59.3093	0.99718					59.3093	0.996747
				59.3393	0.997143					59.3393	0.996714
				59.3694	0.997105					59.3694	0.996681
				59.3994	0.997066					59.3994	0.996648
				59.4294	0.997026					59.4294	0.996614
				59.4595	0.996986					59.4595	0.99658
				59.4895	0.996945					59.4895	0.996545
				59.5195	0.996903					59.5195	0.996509
				59.5495	0.996861					59.5495	0.996474
				59.5796	0.996818					59.5796	0.996437
				59.6096	0.996774					59.6096	0.9964
				59.6396	0.996729					59.6396	0.996363
				59.6697	0.996684					59.6697	0.996325
				59.6997	0.996637					59.6997	0.996286
				59.7297	0.99659					59.7297	0.996247
				59.7598	0.996542					59.7598	0.996207
				59.7898	0.996494					59.7898	0.996167
				59.8198	0.996444					59.8198	0.996126
				59.8498	0.996393					59.8498	0.996084
				59.8799	0.996342					59.8799	0.996042
				59.9099	0.996289					59.9099	0.995999
				59.9399	0.996236					59.9399	0.995955
				59.97	0.996182					59.97	0.995911
				60	0.996127					60	0.995866
				60.03	0.996071					60.03	0.99582
				60.0601	0.996014					60.0601	0.995774
				60.0901	0.995955					60.0901	0.995726
				60.1201	0.995896					60.1201	0.995678
				60.1502	0.995836					60.1502	0.99563
				60.1802	0.995775					60.1802	0.99558
				60.2102	0.995713					60.2102	0.99553
				60.2402	0.99565					60.2402	0.995479
				60.2703	0.995585					60.2703	0.995427
				60.3003	0.99552					60.3003	0.995374
				60.3303	0.995454					60.3303	0.995321
				60.3604	0.995386					60.3604	0.995266
				60.3904	0.995318					60.3904	0.995211
				60.4204	0.995248					60.4204	0.995155
				60.4505	0.995177					60.4505	0.995098
				60.4805	0.995105					60.4805	0.99504
				60.5105	0.995032					60.5105	0.994981
				60.5405	0.994958					60.5405	0.994921
				60.5706	0.994883					60.5706	0.99486
				60.6006	0.994806					60.6006	0.994797
				60.6306	0.994729					60.6306	0.994734
				60.6607	0.99465					60.6607	0.99467
				60.6907	0.994571					60.6907	0.994605
				60.7207	0.99449					60.7207	0.994539
				60.7508	0.994408					60.7508	0.994471
				60.7808	0.994325					60.7808	0.994403
				60.8108	0.994241					60.8108	0.994333
				60.8408	0.994156					60.8408	0.994262
				60.8709	0.99407					60.8709	0.99419
				60.9009	0.993983					60.9009	0.994116
				60.9309	0.993895					60.9309	0.994041
				60.961	0.993806					60.961	0.993966
				60.991	0.993717					60.991	0.993888
				61.021	0.993626					61.021	0.99381
				61.0511	0.993534					61.0511	0.99373
				61.0811	0.993442					61.0811	0.993648
				61.1111	0.993349					61.1111	0.993565
				61.1411	0.993256					61.1411	0.993481
				61.1712	0.993161					61.1712	0.993395
				61.2012	0.993066					61.2012	0.993308
				61.2312	0.992971					61.2312	0.993219
				61.2613	0.992875					61.2613	0.993129
				61.2913	0.992779					61.2913	0.993037
				61.3213	0.992683					61.3213	0.992944
				61.3514	0.992586					61.3514	0.992849
				61.3814	0.992489					61.3814	0.992752
				61.4114	0.992393					61.4114	0.992653
				61.4414	0.992296					61.4414	0.992553
				61.4715	0.9922					61.4715	0.992451
				61.5015	0.992104					61.5015	0.992347
				61.5315	0.992008					61.5315	0.992242
				61.5616	0.991913					61.5616	0.992134
				61.5916	0.991818					61.5916	0.992025
				61.6216	0.991725					61.6216	0.991913
				61.6517	0.991632					61.6517	0.9918
				61.6817	0.99154					61.6817	0.991685
				61.7117	0.99145					61.7117	0.991567
				61.7417	0.991361					61.7417	0.991448
				61.7718	0.991273					61.7718	0.991327
				61.8018	0.991187					61.8018	0.991203
				61.8318	0.991103					61.8318	0.991077
				61.8619	0.991021					61.8619	0.99095
				61.8919	0.990941					61.8919	0.990819
				61.9219	0.990864					61.9219	0.990687
				61.952	0.990788					61.952	0.990553
				61.982	0.990716					61.982	0.990416
				62.012	0.990646					62.012	0.990277
				62.042	0.990578					62.042	0.990135
				62.0721	0.990514					62.0721	0.989991
				62.1021	0.990454					62.1021	0.989845
				62.1321	0.990396					62.1321	0.989696
				62.1622	0.990342					62.1622	0.989545
				62.1922	0.990291					62.1922	0.989392
				62.2222	0.990244					62.2222	0.989236
				62.2523	0.990201					62.2523	0.989077
				62.2823	0.990162					62.2823	0.988916
				62.3123	0.990127					62.3123	0.988753
				62.3423	0.990096					62.3423	0.988587
				62.3724	0.99007					62.3724	0.988418
				62.4024	0.990047					62.4024	0.988247
				62.4324	0.990029					62.4324	0.988073
				62.4625	0.990015					62.4625	0.987897
				62.4925	0.990006					62.4925	0.987719
				62.5225	0.990001					62.5225	0.987538
				62.5526	0.99					62.5526	0.987354
				62.5826	0.990004					62.5826	0.987168
				62.6126	0.990012					62.6126	0.98698
				62.6426	0.990025					62.6426	0.986789
				62.6727	0.990042					62.6727	0.986596
				62.7027	0.990063					62.7027	0.9864
				62.7327	0.990088					62.7327	0.986203
				62.7628	0.990118					62.7628	0.986003
				62.7928	0.990152					62.7928	0.985801
				62.8228	0.99019					62.8228	0.985597
				62.8529	0.990231					62.8529	0.985391
				62.8829	0.990277					62.8829	0.985183
				62.9129	0.990326					62.9129	0.984973
				62.9429	0.990379					62.9429	0.984762
				62.973	0.990435					62.973	0.984549
				63.003	0.990494					63.003	0.984334
				63.033	0.990557					63.033	0.984119
				63.0631	0.990623					63.0631	0.983902
				63.0931	0.990691					63.0931	0.983684
				63.1231	0.990762					63.1231	0.983466
				63.1532	0.990836					63.1532	0.983246
				63.1832	0.990912					63.1832	0.983027
				63.2132	0.99099					63.2132	0.982807
				63.2432	0.991071					63.2432	0.982587
				63.2733	0.991153					63.2733	0.982367
				63.3033	0.991237					63.3033	0.982147
				63.3333	0.991323					63.3333	0.981928
				63.3634	0.99141					63.3634	0.98171
				63.3934	0.991499					63.3934	0.981494
				63.4234	0.991589					63.4234	0.981278
				63.4535	0.991679					63.4535	0.981065
				63.4835	0.991771					63.4835	0.980853
				63.5135	0.991863					63.5135	0.980644
				63.5435	0.991957					63.5435	0.980437
				63.5736	0.99205					63.5736	0.980233
				63.6036	0.992144					63.6036	0.980033
				63.6336	0.992238					63.6336	0.979836
				63.6637	0.992333					63.6637	0.979643
				63.6937	0.992427					63.6937	0.979454
				63.7237	0.992522					63.7237	0.97927
				63.7538	0.992616					63.7538	0.979091
				63.7838	0.99271					63.7838	0.978918
				63.8138	0.992804					63.8138	0.978749
				63.8438	0.992898					63.8438	0.978587
				63.8739	0.992991					63.8739	0.978431
				63.9039	0.993083					63.9039	0.978282
				63.9339	0.993175					63.9339	0.97814
				63.964	0.993267					63.964	0.978005
				63.994	0.993357					63.994	0.977877
				64.024	0.993447					64.024	0.977757
				64.0541	0.993536					64.0541	0.977645
				64.0841	0.993624					64.0841	0.977542
				64.1141	0.993712					64.1141	0.977447
				64.1441	0.993798					64.1441	0.977361
				64.1742	0.993883					64.1742	0.977283
				64.2042	0.993968					64.2042	0.977215
				64.2342	0.994051					64.2342	0.977156
				64.2643	0.994134					64.2643	0.977106
				64.2943	0.994215					64.2943	0.977066
				64.3243	0.994295					64.3243	0.977035
				64.3544	0.994375					64.3544	0.977014
				64.3844	0.994453					64.3844	0.977002
				64.4144	0.99453					64.4144	0.977
				64.4444	0.994605					64.4444	0.977007
				64.4745	0.99468					64.4745	0.977024
				64.5045	0.994754					64.5045	0.97705
				64.5345	0.994826					64.5345	0.977085
				64.5646	0.994898					64.5646	0.97713
				64.5946	0.994968					64.5946	0.977183
				64.6246	0.995037					64.6246	0.977245
				64.6547	0.995105					64.6547	0.977315
				64.6847	0.995172					64.6847	0.977394
				64.7147	0.995237					64.7147	0.977481
				64.7447	0.995302					64.7447	0.977575
				64.7748	0.995365					64.7748	0.977677
				64.8048	0.995428					64.8048	0.977787
				64.8348	0.995489					64.8348	0.977903
				64.8649	0.995549					64.8649	0.978025
				64.8949	0.995609					64.8949	0.978154
				64.9249	0.995667					64.9249	0.978289
				64.955	0.995724					64.955	0.978429
				64.985	0.99578					64.985	0.978575
				65.015	0.995835					65.015	0.978725
				65.045	0.995889					65.045	0.97888
				65.0751	0.995942					65.0751	0.979039
				65.1051	0.995994					65.1051	0.979202
				65.1351	0.996045					65.1351	0.979368
				65.1652	0.996095					65.1652	0.979538
				65.1952	0.996144					65.1952	0.97971
				65.2252	0.996192					65.2252	0.979885
				65.2553	0.996239					65.2553	0.980061
				65.2853	0.996286					65.2853	0.98024
				65.3153	0.996331					65.3153	0.98042
				65.3453	0.996376					65.3453	0.980601
				65.3754	0.996419					65.3754	0.980784
				65.4054	0.996462					65.4054	0.980967
				65.4354	0.996504					65.4354	0.98115
				65.4655	0.996545					65.4655	0.981333
				65.4955	0.996586					65.4955	0.981516
				65.5255	0.996625					65.5255	0.981699
				65.5556	0.996664					65.5556	0.981882
				65.5856	0.996702					65.5856	0.982063
				65.6156	0.996739					65.6156	0.982243
				65.6456	0.996776					65.6456	0.982423
				65.6757	0.996812					65.6757	0.982601
				65.7057	0.996847					65.7057	0.982777
				65.7357	0.996881					65.7357	0.982951
				65.7658	0.996915					65.7658	0.983124
				65.7958	0.996948					65.7958	0.983295
				65.8258	0.99698					65.8258	0.983463
				65.8559	0.997012					65.8559	0.98363
				65.8859	0.997042					65.8859	0.983794
				65.9159	0.997073					65.9159	0.983955
				65.9459	0.997102					65.9459	0.984114
				65.976	0.997131					65.976	0.98427
				66.006	0.99716					66.006	0.984424
				66.036	0.997188					66.036	0.984574
				66.0661	0.997215					66.0661	0.984722
				66.0961	0.997242					66.0961	0.984867
				66.1261	0.997268					66.1261	0.985009
				66.1562	0.997293					66.1562	0.985148
				66.1862	0.997318					66.1862	0.985284
				66.2162	0.997342					66.2162	0.985416
				66.2462	0.997366					66.2462	0.985546
				66.2763	0.99739					66.2763	0.985672
				66.3063	0.997412					66.3063	0.985795
				66.3363	0.997435					66.3363	0.985915
				66.3664	0.997456					66.3664	0.986032
				66.3964	0.997478					66.3964	0.986146
				66.4264	0.997498					66.4264	0.986256
				66.4565	0.997519					66.4565	0.986363
				66.4865	0.997538					66.4865	0.986467
				66.5165	0.997558					66.5165	0.986568
				66.5465	0.997577					66.5465	0.986665
				66.5766	0.997595					66.5766	0.98676
				66.6066	0.997613					66.6066	0.986851
				66.6366	0.99763					66.6366	0.986939
				66.6667	0.997647					66.6667	0.987024
				66.6967	0.997664					66.6967	0.987106
				66.7267	0.99768					66.7267	0.987185
				66.7568	0.997696					66.7568	0.987261
				66.7868	0.997711					66.7868	0.987333
				66.8168	0.997726					66.8168	0.987403
				66.8468	0.997741					66.8468	0.98747
				66.8769	0.997755					66.8769	0.987534
				66.9069	0.997769					66.9069	0.987595
				66.9369	0.997782					66.9369	0.987654
				66.967	0.997795					66.967	0.98771
				66.997	0.997807					66.997	0.987763
				67.027	0.997819					67.027	0.987813
				67.0571	0.997831					67.0571	0.987861
				67.0871	0.997842					67.0871	0.987906
				67.1171	0.997853					67.1171	0.987949
				67.1471	0.997864					67.1471	0.987989
				67.1772	0.997874					67.1772	0.988027
				67.2072	0.997884					67.2072	0.988063
				67.2372	0.997894					67.2372	0.988097
				67.2673	0.997903					67.2673	0.988128
				67.2973	0.997912					67.2973	0.988158
				67.3273	0.99792					67.3273	0.988186
				67.3574	0.997928					67.3574	0.988211
				67.3874	0.997936					67.3874	0.988235
				67.4174	0.997943					67.4174	0.988258
				67.4474	0.99795					67.4474	0.988279
				67.4775	0.997957					67.4775	0.988298
				67.5075	0.997963					67.5075	0.988316
				67.5375	0.997969					67.5375	0.988333
				67.5676	0.997975					67.5676	0.988349
				67.5976	0.99798					67.5976	0.988363
				67.6276	0.997985					67.6276	0.988377
				67.6577	0.99799					67.6577	0.98839
				67.6877	0.997994					67.6877	0.988402
				67.7177	0.997998					67.7177	0.988414
				67.7477	0.998002					67.7477	0.988425
				67.7778	0.998005					67.7778	0.988436
				67.8078	0.998008					67.8078	0.988447
				67.8378	0.998011					67.8378	0.988458
				67.8679	0.998013					67.8679	0.988469
				67.8979	0.998015					67.8979	0.98848
				67.9279	0.998016					67.9279	0.988491
				67.958	0.998018					67.958	0.988503
				67.988	0.998018					67.988	0.988516
				68.018	0.998019					68.018	0.988529
				68.048	0.998019					68.048	0.988544
				68.0781	0.998019					68.0781	0.988559
				68.1081	0.998019					68.1081	0.988575
				68.1381	0.998018					68.1381	0.988593
				68.1682	0.998017					68.1682	0.988612
				68.1982	0.998015					68.1982	0.988633
				68.2282	0.998013					68.2282	0.988655
				68.2583	0.998011					68.2583	0.988679
				68.2883	0.998008					68.2883	0.988705
				68.3183	0.998005					68.3183	0.988732
				68.3483	0.998002					68.3483	0.988762
				68.3784	0.997999					68.3784	0.988793
				68.4084	0.997995					68.4084	0.988827
				68.4384	0.99799					68.4384	0.988863
				68.4685	0.997985					68.4685	0.988901
				68.4985	0.99798					68.4985	0.988942
				68.5285	0.997975					68.5285	0.988984
				68.5586	0.997969					68.5586	0.989029
				68.5886	0.997963					68.5886	0.989077
				68.6186	0.997956					68.6186	0.989127
				68.6486	0.997949					68.6486	0.989179
				68.6787	0.997942					68.6787	0.989234
				68.7087	0.997934					68.7087	0.989291
				68.7387	0.997926					68.7387	0.98935
				68.7688	0.997917					68.7688	0.989412
				68.7988	0.997908					68.7988	0.989476
				68.8288	0.997899					68.8288	0.989542
				68.8589	0.997889					68.8589	0.98961
				68.8889	0.997879					68.8889	0.989681
				68.9189	0.997869					68.9189	0.989753
				68.9489	0.997858					68.9489	0.989828
				68.979	0.997846					68.979	0.989904
				69.009	0.997834					69.009	0.989982
				69.039	0.997822					69.039	0.990062
				69.0691	0.99781					69.0691	0.990144
				69.0991	0.997796					69.0991	0.990227
				69.1291	0.997783					69.1291	0.990312
				69.1592	0.997769					69.1592	0.990398
				69.1892	0.997755					69.1892	0.990485
				69.2192	0.99774					69.2192	0.990573
				69.2492	0.997725					69.2492	0.990663
				69.2793	0.997709					69.2793	0.990753
				69.3093	0.997693					69.3093	0.990844
				69.3393	0.997676					69.3393	0.990937
				69.3694	0.997659					69.3694	0.991029
				69.3994	0.997642					69.3994	0.991123
				69.4294	0.997624					69.4294	0.991216
				69.4595	0.997606					69.4595	0.991311
				69.4895	0.997587					69.4895	0.991405
				69.5195	0.997568					69.5195	0.9915
				69.5495	0.997549					69.5495	0.991595
				69.5796	0.997529					69.5796	0.991689
				69.6096	0.997508					69.6096	0.991784
				69.6396	0.997487					69.6396	0.991879
				69.6697	0.997466					69.6697	0.991973
				69.6997	0.997444					69.6997	0.992068
				69.7297	0.997422					69.7297	0.992162
				69.7598	0.9974					69.7598	0.992255
				69.7898	0.997377					69.7898	0.992348
				69.8198	0.997354					69.8198	0.992441
				69.8498	0.99733					69.8498	0.992533
				69.8799	0.997306					69.8799	0.992624
				69.9099	0.997282					69.9099	0.992715
				69.9399	0.997257					69.9399	0.992805
				69.97	0.997232					69.97	0.992894
				70	0.997207					70	0.992983
				70.03	0.997181					70.03	0.993071
				70.0601	0.997156					70.0601	0.993158
				70.0901	0.99713					70.0901	0.993244
				70.1201	0.997103					70.1201	0.993329
				70.1502	0.997077					70.1502	0.993414
				70.1802	0.99705					70.1802	0.993497
				70.2102	0.997023					70.2102	0.993579
				70.2402	0.996997					70.2402	0.993661
				70.2703	0.99697					70.2703	0.993741
				70.3003	0.996942					70.3003	0.993821
				70.3303	0.996915					70.3303	0.993899
				70.3604	0.996888					70.3604	0.993977
				70.3904	0.996861					70.3904	0.994053
				70.4204	0.996834					70.4204	0.994129
				70.4505	0.996807					70.4505	0.994203
				70.4805	0.996781					70.4805	0.994277
				70.5105	0.996754					70.5105	0.994349
				70.5405	0.996728					70.5405	0.994421
				70.5706	0.996702					70.5706	0.994491
				70.6006	0.996676					70.6006	0.994561
				70.6306	0.996651					70.6306	0.994629
				70.6607	0.996626					70.6607	0.994697
				70.6907	0.996602					70.6907	0.994763
				70.7207	0.996578					70.7207	0.994829
				70.7508	0.996555					70.7508	0.994893
				70.7808	0.996533					70.7808	0.994956
				70.8108	0.996511					70.8108	0.995019
				70.8408	0.99649					70.8408	0.995081
				70.8709	0.996469					70.8709	0.995141
				70.9009	0.99645					70.9009	0.995201
				70.9309	0.996431					70.9309	0.99526
				70.961	0.996414					70.961	0.995318
				70.991	0.996397					70.991	0.995375
				71.021	0.996381					71.021	0.995431
				71.0511	0.996367					71.0511	0.995486
				71.0811	0.996353					71.0811	0.99554
				71.1111	0.996341					71.1111	0.995594
				71.1411	0.99633					71.1411	0.995646
				71.1712	0.99632					71.1712	0.995698
				71.2012	0.996312					71.2012	0.995749
				71.2312	0.996304					71.2312	0.995799
				71.2613	0.996299					71.2613	0.995849
				71.2913	0.996294					71.2913	0.995897
				71.3213	0.996291					71.3213	0.995945
				71.3514	0.996289					71.3514	0.995992
				71.3814	0.996289					71.3814	0.996038
				71.4114	0.99629					71.4114	0.996084
				71.4414	0.996292					71.4414	0.996129
				71.4715	0.996296					71.4715	0.996173
				71.5015	0.996301					71.5015	0.996216
				71.5315	0.996308					71.5315	0.996259
				71.5616	0.996316					71.5616	0.996301
				71.5916	0.996326					71.5916	0.996343
				71.6216	0.996337					71.6216	0.996384
				71.6517	0.996349					71.6517	0.996424
				71.6817	0.996363					71.6817	0.996463
				71.7117	0.996377					71.7117	0.996502
				71.7417	0.996394					71.7417	0.99654
				71.7718	0.996411					71.7718	0.996578
				71.8018	0.99643					71.8018	0.996615
				71.8318	0.996449					71.8318	0.996652
				71.8619	0.99647					71.8619	0.996688
				71.8919	0.996492					71.8919	0.996723
				71.9219	0.996515					71.9219	0.996758
				71.952	0.996539					71.952	0.996792
				71.982	0.996564					71.982	0.996826
				72.012	0.99659					72.012	0.996859
				72.042	0.996616					72.042	0.996892
				72.0721	0.996644					72.0721	0.996925
				72.1021	0.996672					72.1021	0.996956
				72.1321	0.996701					72.1321	0.996988
				72.1622	0.99673					72.1622	0.997019
				72.1922	0.99676					72.1922	0.997049
				72.2222	0.996791					72.2222	0.997079
				72.2523	0.996822					72.2523	0.997108
				72.2823	0.996854					72.2823	0.997137
				72.3123	0.996886					72.3123	0.997166
				72.3423	0.996918					72.3423	0.997194
				72.3724	0.996951					72.3724	0.997222
				72.4024	0.996983					72.4024	0.997249
				72.4324	0.997017					72.4324	0.997276
				72.4625	0.99705					72.4625	0.997303
				72.4925	0.997083					72.4925	0.997329
				72.5225	0.997117					72.5225	0.997355
				72.5526	0.99715					72.5526	0.997381
				72.5826	0.997184					72.5826	0.997406
				72.6126	0.997217					72.6126	0.99743
				72.6426	0.997251					72.6426	0.997455
				72.6727	0.997285					72.6727	0.997479
				72.7027	0.997318					72.7027	0.997503
				72.7327	0.997351					72.7327	0.997526
				72.7628	0.997384					72.7628	0.997549
				72.7928	0.997417					72.7928	0.997572
				72.8228	0.99745					72.8228	0.997594
				72.8529	0.997483					72.8529	0.997616
				72.8829	0.997515					72.8829	0.997638
				72.9129	0.997547					72.9129	0.997659
				72.9429	0.997579					72.9429	0.997681
				72.973	0.997611					72.973	0.997702
				73.003	0.997642					73.003	0.997722
				73.033	0.997673					73.033	0.997743
				73.0631	0.997704					73.0631	0.997763
				73.0931	0.997734					73.0931	0.997782
				73.1231	0.997764					73.1231	0.997802
				73.1532	0.997794					73.1532	0.997821
				73.1832	0.997823					73.1832	0.99784
				73.2132	0.997852					73.2132	0.997859
				73.2432	0.99788					73.2432	0.997878
				73.2733	0.997909					73.2733	0.997896
				73.3033	0.997937					73.3033	0.997914
				73.3333	0.997964					73.3333	0.997932
				73.3634	0.997991					73.3634	0.997949
				73.3934	0.998018					73.3934	0.997967
				73.4234	0.998044					73.4234	0.997984
				73.4535	0.99807					73.4535	0.998001
				73.4835	0.998096					73.4835	0.998017
				73.5135	0.998121					73.5135	0.998034
				73.5435	0.998146					73.5435	0.99805
				73.5736	0.998171					73.5736	0.998066
				73.6036	0.998195					73.6036	0.998082
				73.6336	0.998219					73.6336	0.998098
				73.6637	0.998242					73.6637	0.998113
				73.6937	0.998265					73.6937	0.998129
				73.7237	0.998288					73.7237	0.998144
				73.7538	0.99831					73.7538	0.998159
				73.7838	0.998332					73.7838	0.998173
				73.8138	0.998354					73.8138	0.998188
				73.8438	0.998375					73.8438	0.998202
				73.8739	0.998396					73.8739	0.998217
				73.9039	0.998417					73.9039	0.998231
				73.9339	0.998437					73.9339	0.998244
				73.964	0.998457					73.964	0.998258
				73.994	0.998476					73.994	0.998272
				74.024	0.998496					74.024	0.998285
				74.0541	0.998515					74.0541	0.998298
				74.0841	0.998533					74.0841	0.998311
				74.1141	0.998552					74.1141	0.998324
				74.1441	0.99857					74.1441	0.998337
				74.1742	0.998587					74.1742	0.99835
				74.2042	0.998605					74.2042	0.998362
				74.2342	0.998622					74.2342	0.998374
				74.2643	0.998639					74.2643	0.998387
				74.2943	0.998655					74.2943	0.998399
				74.3243	0.998672					74.3243	0.998411
				74.3544	0.998688					74.3544	0.998422
				74.3844	0.998703					74.3844	0.998434
				74.4144	0.998719					74.4144	0.998446
				74.4444	0.998734					74.4444	0.998457
				74.4745	0.998749					74.4745	0.998468
				74.5045	0.998764					74.5045	0.998479
				74.5345	0.998778					74.5345	0.99849
				74.5646	0.998793					74.5646	0.998501
				74.5946	0.998807					74.5946	0.998512
				74.6246	0.998821					74.6246	0.998523
				74.6547	0.998834					74.6547	0.998533
				74.6847	0.998847					74.6847	0.998544
				74.7147	0.998861					74.7147	0.998554
				74.7447	0.998873					74.7447	0.998564
				74.7748	0.998886					74.7748	0.998574
				74.8048	0.998899					74.8048	0.998584
				74.8348	0.998911					74.8348	0.998594
				74.8649	0.998923					74.8649	0.998604
				74.8949	0.998935					74.8949	0.998613
				74.9249	0.998947					74.9249	0.998623
				74.955	0.998958					74.955	0.998632
				74.985	0.998969					74.985	0.998642
				75.015	0.998981					75.015	0.998651
				75.045	0.998992					75.045	0.99866
				75.0751	0.999002					75.0751	0.998669
				75.1051	0.999013					75.1051	0.998678
				75.1351	0.999023					75.1351	0.998687
				75.1652	0.999034					75.1652	0.998696
				75.1952	0.999044					75.1952	0.998704
				75.2252	0.999054					75.2252	0.998713
				75.2553	0.999064					75.2553	0.998722
				75.2853	0.999073					75.2853	0.99873
				75.3153	0.999083					75.3153	0.998738
				75.3453	0.999092					75.3453	0.998747
				75.3754	0.999101					75.3754	0.998755
				75.4054	0.99911					75.4054	0.998763
				75.4354	0.999119					75.4354	0.998771
				75.4655	0.999128					75.4655	0.998779
				75.4955	0.999137					75.4955	0.998787
				75.5255	0.999145					75.5255	0.998795
				75.5556	0.999154					75.5556	0.998802
				75.5856	0.999162					75.5856	0.99881
				75.6156	0.99917					75.6156	0.998817
				75.6456	0.999178					75.6456	0.998825
				75.6757	0.999186					75.6757	0.998832
				75.7057	0.999194					75.7057	0.99884
				75.7357	0.999202					75.7357	0.998847
				75.7658	0.999209					75.7658	0.998854
				75.7958	0.999217					75.7958	0.998861
				75.8258	0.999224					75.8258	0.998868
				75.8559	0.999231					75.8559	0.998875
				75.8859	0.999238					75.8859	0.998882
				75.9159	0.999245					75.9159	0.998889
				75.9459	0.999252					75.9459	0.998896
				75.976	0.999259					75.976	0.998903
				76.006	0.999266					76.006	0.998909
				76.036	0.999272					76.036	0.998916
				76.0661	0.999279					76.0661	0.998923
				76.0961	0.999285					76.0961	0.998929
				76.1261	0.999292					76.1261	0.998935
				76.1562	0.999298					76.1562	0.998942
				76.1862	0.999304					76.1862	0.998948
				76.2162	0.99931					76.2162	0.998954
				76.2462	0.999316					76.2462	0.998961
				76.2763	0.999322					76.2763	0.998967
				76.3063	0.999328					76.3063	0.998973
				76.3363	0.999334					76.3363	0.998979
				76.3664	0.99934					76.3664	0.998985
				76.3964	0.999345					76.3964	0.998991
				76.4264	0.999351					76.4264	0.998997
				76.4565	0.999356					76.4565	0.999002
				76.4865	0.999362					76.4865	0.999008
				76.5165	0.999367					76.5165	0.999014
				76.5465	0.999372					76.5465	0.99902
				76.5766	0.999378					76.5766	0.999025
				76.6066	0.999383					76.6066	0.999031
				76.6366	0.999388					76.6366	0.999036
				76.6667	0.999393					76.6667	0.999042
				76.6967	0.999398					76.6967	0.999047
				76.7267	0.999402					76.7267	0.999053
				76.7568	0.999407					76.7568	0.999058
				76.7868	0.999412					76.7868	0.999063
				76.8168	0.999417					76.8168	0.999068
				76.8468	0.999421					76.8468	0.999074
				76.8769	0.999426					76.8769	0.999079
				76.9069	0.99943					76.9069	0.999084
				76.9369	0.999435					76.9369	0.999089
				76.967	0.999439					76.967	0.999094
				76.997	0.999444					76.997	0.999099
				77.027	0.999448					77.027	0.999104
				77.0571	0.999452					77.0571	0.999109
				77.0871	0.999456					77.0871	0.999114
				77.1171	0.99946					77.1171	0.999118
				77.1471	0.999464					77.1471	0.999123
				77.1772	0.999469					77.1772	0.999128
				77.2072	0.999472					77.2072	0.999133
				77.2372	0.999476					77.2372	0.999137
				77.2673	0.99948					77.2673	0.999142
				77.2973	0.999484					77.2973	0.999147
				77.3273	0.999488					77.3273	0.999151
				77.3574	0.999492					77.3574	0.999156
				77.3874	0.999495					77.3874	0.99916
				77.4174	0.999499					77.4174	0.999165
				77.4474	0.999503					77.4474	0.999169
				77.4775	0.999506					77.4775	0.999173
				77.5075	0.99951					77.5075	0.999178
				77.5375	0.999513					77.5375	0.999182
				77.5676	0.999517					77.5676	0.999186
				77.5976	0.99952					77.5976	0.99919
				77.6276	0.999524					77.6276	0.999195
				77.6577	0.999527					77.6577	0.999199
				77.6877	0.99953					77.6877	0.999203
				77.7177	0.999533					77.7177	0.999207
				77.7477	0.999537					77.7477	0.999211
				77.7778	0.99954					77.7778	0.999215
				77.8078	0.999543					77.8078	0.999219
				77.8378	0.999546					77.8378	0.999223
				77.8679	0.999549					77.8679	0.999227
				77.8979	0.999552					77.8979	0.999231
				77.9279	0.999555					77.9279	0.999235
				77.958	0.999558					77.958	0.999239
				77.988	0.999561					77.988	0.999242
				78.018	0.999564					78.018	0.999246
				78.048	0.999567					78.048	0.99925
				78.0781	0.99957					78.0781	0.999254
				78.1081	0.999573					78.1081	0.999257
				78.1381	0.999576					78.1381	0.999261
				78.1682	0.999578					78.1682	0.999265
				78.1982	0.999581					78.1982	0.999268
				78.2282	0.999584					78.2282	0.999272
				78.2583	0.999587					78.2583	0.999276
				78.2883	0.999589					78.2883	0.999279
				78.3183	0.999592					78.3183	0.999283
				78.3483	0.999594					78.3483	0.999286
				78.3784	0.999597					78.3784	0.99929
				78.4084	0.9996					78.4084	0.999293
				78.4384	0.999602					78.4384	0.999296
				78.4685	0.999605					78.4685	0.9993
				78.4985	0.999607					78.4985	0.999303
				78.5285	0.999609					78.5285	0.999306
				78.5586	0.999612					78.5586	0.99931
				78.5886	0.999614					78.5886	0.999313
				78.6186	0.999617					78.6186	0.999316
				78.6486	0.999619					78.6486	0.99932
				78.6787	0.999621					78.6787	0.999323
				78.7087	0.999624					78.7087	0.999326
				78.7387	0.999626					78.7387	0.999329
				78.7688	0.999628					78.7688	0.999332
				78.7988	0.99963					78.7988	0.999335
				78.8288	0.999633					78.8288	0.999339
				78.8589	0.999635					78.8589	0.999342
				78.8889	0.999637					78.8889	0.999345
				78.9189	0.999639					78.9189	0.999348
				78.9489	0.999641					78.9489	0.999351
				78.979	0.999643					78.979	0.999354
				79.009	0.999646					79.009	0.999357
				79.039	0.999648					79.039	0.99936
				79.0691	0.99965					79.0691	0.999363
				79.0991	0.999652					79.0991	0.999365
				79.1291	0.999654					79.1291	0.999368
				79.1592	0.999656					79.1592	0.999371
				79.1892	0.999658					79.1892	0.999374
				79.2192	0.99966					79.2192	0.999377
				79.2492	0.999662					79.2492	0.99938
				79.2793	0.999664					79.2793	0.999383
				79.3093	0.999665					79.3093	0.999385
				79.3393	0.999667					79.3393	0.999388
				79.3694	0.999669					79.3694	0.999391
				79.3994	0.999671					79.3994	0.999394
				79.4294	0.999673					79.4294	0.999396
				79.4595	0.999675					79.4595	0.999399
				79.4895	0.999676					79.4895	0.999402
				79.5195	0.999678					79.5195	0.999404
				79.5495	0.99968					79.5495	0.999407
				79.5796	0.999682					79.5796	0.999409
				79.6096	0.999684					79.6096	0.999412
				79.6396	0.999685					79.6396	0.999415
				79.6697	0.999687					79.6697	0.999417
				79.6997	0.999689					79.6997	0.99942
				79.7297	0.99969					79.7297	0.999422
				79.7598	0.999692					79.7598	0.999425
				79.7898	0.999694					79.7898	0.999427
				79.8198	0.999695					79.8198	0.99943
				79.8498	0.999697					79.8498	0.999432
				79.8799	0.999699					79.8799	0.999435
				79.9099	0.9997					79.9099	0.999437
				79.9399	0.999702					79.9399	0.999439
				79.97	0.999703					79.97	0.999442
				80	0.999705					80	0.999444

## Sheet: Fig S10
	(a)				(b)
	Time (ns)	Fluorescence (a.u.)	Error Bar		Time (ns)	Fluorescence (a.u.)	Error Bar
	0	1	0.00106535		0	1	0.00107143
	40	0.996085	0.00105766		40	0.996085	0.00106462
	80	0.992392	0.0010791		80	0.992392	0.00106853
	120	0.985236	0.00106356		120	0.985236	0.00106417
	160	0.981829	0.00105439		160	0.981829	0.00105267
	200	0.980914	0.00106097		200	0.980914	0.00105616
	240	0.982393	0.0010674		240	0.982393	0.00105031
	280	0.982972	0.0010526		280	0.982972	0.00106308
	320	0.983009	0.00104433		320	0.983009	0.00104425
	360	0.981588	0.00105041		360	0.981588	0.00106062
	400	0.981732	0.00105805		400	0.981732	0.00106116
	440	0.981546	0.00105533		440	0.981546	0.00106678
	480	0.984493	0.00105006		480	0.984493	0.00106138
	520	0.984492	0.00106078		520	0.984492	0.00106321
	560	0.987013	0.00104808		560	0.987013	0.00105472
	600	0.986382	0.00106648		600	0.986382	0.00106175
	640	0.987694	0.00106676		640	0.987694	0.00104233
	680	0.988425	0.00107049		680	0.988425	0.00105761
	720	0.987588	0.00107047		720	0.987588	0.00105671
	760	0.985813	0.00106473		760	0.985813	0.00106075
	800	0.982489	0.00105844		800	0.982489	0.00105823
	840	0.978705	0.00105496		840	0.978705	0.00105586
	880	0.975255	0.00104836		880	0.975255	0.00105035
	920	0.975977	0.00105978		920	0.975977	0.00104258
	960	0.979519	0.00107442		960	0.979519	0.0010573
	1000	0.98487	0.0010507		1000	0.98487	0.00104122
	1040	0.988327	0.0010606		1040	0.988327	0.00105026
	1080	0.989731	0.00106722		1080	0.989731	0.00106063
	1120	0.988356	0.00105781		1120	0.988356	0.00108332
	1160	0.985795	0.00106068		1160	0.985795	0.00106955
	1200	0.985368	0.00105644		1200	0.985368	0.00105582
	1240	0.985855	0.00106107		1240	0.985855	0.0010588
	1280	0.986057	0.00105304		1280	0.986057	0.0010589
	1320	0.984847	0.00104535		1320	0.984847	0.00106658
	1360	0.984441	0.00104311		1360	0.984441	0.0010488
	1400	0.982511	0.00105392		1400	0.982511	0.00104866
	1440	0.979925	0.00104782		1440	0.979925	0.00104798
	1480	0.978587	0.00106205		1480	0.978587	0.00106009
	1520	0.97663	0.00104404		1520	0.97663	0.00105395
	1560	0.977468	0.00106415		1560	0.977468	0.00104402
	1600	0.978911	0.00104824		1600	0.978911	0.00105366
	1640	0.980056	0.00104456		1640	0.980056	0.00105411
	1680	0.98507	0.00104506		1680	0.98507	0.0010612
	1720	0.989516	0.00106517		1720	0.989516	0.0010636
	1760	0.989758	0.00105093		1760	0.989758	0.00105665
	1800	0.990154	0.0010657		1800	0.990154	0.00106087
	1840	0.987359	0.00105361		1840	0.987359	0.00105901
	1880	0.985388	0.00104936		1880	0.985388	0.00105995
	1920	0.981974	0.00106262		1920	0.981974	0.00105694
	1960	0.980777	0.00105818		1960	0.980777	0.00105335
	2000	0.981318	0.00105698		2000	0.981318	0.00105682
	2040	0.982769	0.00106132		2040	0.982769	0.00105166
	2080	0.983622	0.00106763		2080	0.983622	0.00106612
	2120	0.983111	0.00105309		2120	0.983111	0.00104978
	2160	0.982813	0.00105426		2160	0.982813	0.00105315
	2200	0.981702	0.00106125		2200	0.981702	0.00105621
	2240	0.98141	0.00105664		2240	0.98141	0.00105167
	2280	0.981991	0.00105099		2280	0.981991	0.00105328
	2320	0.984291	0.0010423		2320	0.984291	0.00105317
	2360	0.987655	0.0010715		2360	0.987655	0.00106768
	2400	0.989389	0.00106701		2400	0.989389	0.00105417
	2440	0.989121	0.00106742		2440	0.989121	0.00106957
	2480	0.988449	0.00106102		2480	0.988449	0.00106128
	2520	0.985548	0.00105815		2520	0.985548	0.00105339
	2560	0.981807	0.00106058		2560	0.981807	0.00105061
	2600	0.978453	0.00105944		2600	0.978453	0.00104113
	2640	0.977261	0.00105243		2640	0.977261	0.00106206
	2680	0.977065	0.00104713		2680	0.977065	0.0010477
	2720	0.979229	0.00105837		2720	0.979229	0.0010491
	2760	0.981818	0.00106043		2760	0.981818	0.00106574
	2800	0.983549	0.00105523		2800	0.983549	0.00105835
	2840	0.984062	0.00104369		2840	0.984062	0.00106121
	2880	0.982961	0.00106088		2880	0.982961	0.00106109
	2920	0.98414	0.00105217		2920	0.98414	0.00105094
	2960	0.98442	0.00106139		2960	0.98442	0.00105263
	3000	0.985613	0.00105895		3000	0.985613	0.00105165

[truncated: 3 more sheets: Fig S11, Fig S12, Fig S13]
